# Supplementary material for: catena-Poly[[[bis­(1H-imidazole-κN 3)zinc(II)]-μ2-imidazol-1-ido-κ2 N:N′] nitrate]
Source: Acta Crystallogr Sect E Struct Rep Online. 2014 Jul 11;70(Pt 8):m298–9. doi: 10.1107/S1600536814015232 (PMC4158546; doi:10.1107/S1600536814015232)
Supplement: Supplementary file 1 [file e-70-0m298-sup1.cif]

##############################################################################
#                                                                            #
# This CIF contains the data in a paper accepted for publication in          #
# Acta Crystallographica Section E. It conforms to the requirements of       #
# Notes for Authors for Acta Crystallographica Section E, and has been       #
# peer reviewed under the auspices of the IUCr Commission on Journals.       #
#                                                                            #
# Full details of the Crystallographic Information File format               #
# are given in the paper "The Crystallographic Information File (CIF):       #
# a New Standard Archive File for Crystallography" by S. R. Hall, F. H.      #
# Allen and I. D. Brown [Acta Cryst. (1991), A47, 655-685].                  #
#                                                                            #
# The current version of the core CIF dictionary is obtainable from          #
# ftp://ftp.iucr.org/pub/cif_core.dic.                                       #
#                                                                            #
# Software is freely available for graphical display of the structure(s)     #
# in this CIF. For information consult the CIF software page                 #
# http://www.iucr.org/resources/cif/software.                                #
#                                                                            #
# This file may be used for bona fide research purposes within the           #
# scientific community so long as proper attribution is given to the journal # 
# article from which it was obtained.                                        #
#                                                                            #
##############################################################################
data_global
_audit_creation_method     SHELXL-97
_journal_date_recd_electronic     2014-04-06
_journal_date_accepted     2014-06-28
_journal_name_full     'Acta Crystallographica, Section E'
_journal_year     2014
_journal_volume     70
_journal_issue      8
_journal_page_first     m298
_journal_page_last     m299
_journal_paper_category     QM
_journal_paper_doi     10.1107/S1600536814015232
_journal_coeditor_code     SU2723
_publ_contact_author_name     'A. Subbiah Pandi'
_publ_contact_author_address
;
  Department of Physics
  Presidency College
  Chennai 600 005
  India
;
_publ_contact_author_email     'a_sp59@yahoo.in'
_publ_contact_author_fax     '044 091 2854 4894'
_publ_contact_author_phone     '044 091 24471061'
_publ_section_title
;\
<i>catena</i>-Poly[[[bis(1<i>H</i>-imidazole-\k<i>N</i>^3^)zinc(II)]-\m~2~-\
imidazol-1-ido-\k^2^<i>N</i>:<i>N</i>'] nitrate]
;
loop_
    _publ_author_name
    _publ_author_address
    'Elumalai Govindhan'
;
      Department of Physics,
      Presidency College,
      Chennai 600 005,
      India
;
    'A. S. Ganeshraja'
;
     Department of Chemistry,
     Pondicherry University,
     Pondicherry 605 014,
     India
;
    'B. Bhavana'
;
      Department of Chemistry,
      Pondicherry University,
      Pondicherry 605 014,
      India
;
    'Krishnamoorthy Anbalagan'
;
      Department of Chemistry,
      Pondicherry University,
      Pondicherry 605 014,
      India
;
    'Arunachalam SubbiahPandi'
;
     Department of Physics
     Presidency College (Autonomous)
     Chennai 600 005
     India
     Department of Physics,
      Presidency College,
      Chennai 600 005,
      India
;
data_I
_audit_creation_method     SHELXL-2013
_database_code_depnum_ccdc_archive     'CCDC 1011008'
_chemical_name_systematic
;\
<i>catena</i>-Poly[[[bis(1<i>H</i>-imidazole-\k<i>N</i>^3^)zinc(II)]-\
\m~2~-imidazol-1-ido-\k^2^<i>N</i>:<i>N</i>'] nitrate]
;
_chemical_name_common     ?
_chemical_formula_moiety     'C9 H10 N6 Zn +, N O3 -'
_chemical_formula_sum     'C9 H11 N7 O3 Zn'
_chemical_formula_iupac     '[Zn (C3 H3 N2) (C3 H4 N2)2] N O3'
_chemical_formula_weight     330.62
_chemical_melting_point     ?
_shelx_space_group_comment
;
The symmetry employed for this shelxl refinement is uniquely defined
by the following loop, which should always be used as a source of
symmetry information in preference to the above space-group names.
They are only intended as comments.
;
_space_group_crystal_system     monoclinic
_space_group_name_H-M_alt     'P 21/c'
_space_group_name_Hall     '-P 2ybc'
loop_
    _space_group_symop_operation_xyz
    'x, y, z'
    '-x, y+1/2, -z+1/2'
    '-x, -y, -z'
    'x, -y-1/2, z-1/2'
_cell_length_a     12.1812(10)
_cell_length_b     10.0713(7)
_cell_length_c     11.3628(10)
_cell_angle_alpha     90
_cell_angle_beta     91.011(8)
_cell_angle_gamma     90
_cell_volume     1393.78(19)
_cell_formula_units_Z     4
_cell_measurement_reflns_used     1994
_cell_measurement_theta_min     3.91
_cell_measurement_theta_max     25.00
_cell_measurement_temperature     293(2)
_exptl_crystal_description     block
_exptl_crystal_colour     pink
_exptl_crystal_size_max     0.45
_exptl_crystal_size_mid     0.35
_exptl_crystal_size_min     0.35
_exptl_crystal_density_diffrn     1.576
_exptl_crystal_density_meas     ?
_exptl_crystal_density_method     ?
_exptl_crystal_F_000     672
_exptl_absorpt_coefficient_mu     1.781
_exptl_absorpt_correction_type     multi-scan
_exptl_absorpt_process_details
                               '(<i>CrysAlis PRO</i>; Oxford Diffraction, 2009)'
_shelx_estimated_absorpt_T_min     ?
_shelx_estimated_absorpt_T_max     ?
_exptl_absorpt_correction_T_min     0.478
_exptl_absorpt_correction_T_max     0.536
_exptl_special_details     ?
_diffrn_ambient_temperature     293(2)
_diffrn_radiation_type     MoK\a
_diffrn_radiation_wavelength     0.71073
_diffrn_radiation_source     'fine-focus sealed tube'
_diffrn_radiation_monochromator     graphite
_diffrn_measurement_device_type     'Oxford Diffraction Xcalibur Eos'
_diffrn_measurement_method     '\w scans'
_diffrn_detector_area_resol_mean     ?
_diffrn_reflns_number     7564
_diffrn_reflns_av_R_equivalents     0.0249
_diffrn_reflns_theta_min     3.910
_diffrn_reflns_theta_max     29.100
_diffrn_reflns_theta_full     25.242
_diffrn_measured_fraction_theta_max     0.837
_diffrn_measured_fraction_theta_full     0.975
_diffrn_reflns_limit_h_min     -16
_diffrn_reflns_limit_h_max     16
_diffrn_reflns_limit_k_min     -13
_diffrn_reflns_limit_k_max     13
_diffrn_reflns_limit_l_min     -13
_diffrn_reflns_limit_l_max     15
_diffrn_standards_number     0
_diffrn_standards_interval_count     0
_diffrn_standards_interval_time     0
_diffrn_standards_decay_%     0
_refine_special_details     ?
_reflns_number_total     3132
_reflns_number_gt     2419
_reflns_threshold_expression     I>2\s(I)
_refine_ls_structure_factor_coef     Fsqd
_refine_ls_matrix_type     full
_refine_ls_R_factor_all     0.0510
_refine_ls_R_factor_gt     0.0330
_refine_ls_wR_factor_gt     0.0745
_refine_ls_wR_factor_ref     0.0830
_refine_ls_goodness_of_fit_ref     1.031
_refine_ls_restrained_S_all     1.032
_refine_ls_number_reflns     3132
_refine_ls_number_parameters     188
_refine_ls_number_restraints     2
_refine_ls_hydrogen_treatment     mixed
_refine_ls_weighting_scheme     calc
_refine_ls_weighting_details
              'w=1/[\s^2^(Fo^2^)+(0.0384P)^2^+0.2989P] where P=(Fo^2^+2Fc^2^)/3'
_atom_sites_solution_hydrogens     difmap
_atom_sites_solution_primary     direct
_atom_sites_solution_secondary     difmap
_refine_ls_shift/su_max     0.001
_refine_ls_shift/su_mean     0.000
_refine_diff_density_max     0.257
_refine_diff_density_min     -0.300
_refine_ls_extinction_method     '<i>SHELXL2013</i> (Sheldrick, 2008)'
_refine_ls_extinction_coef     0.0081(9)
_refine_ls_extinction_expression
                                  'Fc^*^=kFc[1+0.001xFc^2^\l^3^/sin(2\q)]^-1/4^'
loop_
    _atom_type_symbol
    _atom_type_description
    _atom_type_scat_dispersion_real
    _atom_type_scat_dispersion_imag
    _atom_type_scat_source
    'C' 'C' 0.0033 0.0016
                         'International Tables Vol C Tables 4.2.6.8 and 6.1.1.4'
    'H' 'H' 0.0000 0.0000
                         'International Tables Vol C Tables 4.2.6.8 and 6.1.1.4'
    'N' 'N' 0.0061 0.0033
                         'International Tables Vol C Tables 4.2.6.8 and 6.1.1.4'
    'O' 'O' 0.0106 0.0060
                         'International Tables Vol C Tables 4.2.6.8 and 6.1.1.4'
    'Zn' 'Zn' 0.2839 1.4301
                         'International Tables Vol C Tables 4.2.6.8 and 6.1.1.4'
_computing_data_collection     'CrysAlis CCD (Oxford  Diffraction, 2009)'
_computing_cell_refinement     'CrysAlis CCD (Oxford  Diffraction, 2009)'
_computing_data_reduction     'CrysAlis RED (Oxford  Diffraction, 2009)'
_computing_structure_solution     '<i>SHELXS97</i> (Sheldrick, 2008)'
_computing_structure_refinement     '<i>SHELXL2013</i> (Sheldrick, 2008)'
_computing_molecular_graphics     '<i>PLATON</i> (Spek, 2009)'
_computing_publication_material
            '<i>SHELXL2013</i> (Sheldrick, 2008) and <i>PLATON</i> (Spek, 2009)'
loop_
    _atom_site_type_symbol
    _atom_site_label
    _atom_site_fract_x
    _atom_site_fract_y
    _atom_site_fract_z
    _atom_site_U_iso_or_equiv
    _atom_site_adp_type
    _atom_site_calc_flag
    _atom_site_occupancy
    _atom_site_disorder_assembly
    _atom_site_disorder_group
    Zn Zn1 0.36252(2) 0.46682(2) 0.22841(2) 0.03923(12) Uani d 1 . .
    N N1 0.25332(15) 0.47069(19) 0.35663(18) 0.0432(5) Uani d 1 . .
    N N2 0.13625(19) 0.4040(3) 0.4868(2) 0.0660(7) Uani d 1 . .
    H H2N 0.087(2) 0.347(3) 0.521(3) 0.079 Uiso d 1 . .
    N N3 0.28898(17) 0.5089(2) 0.07477(18) 0.0453(5) Uani d 1 . .
    N N4 0.1623(2) 0.5621(2) -0.0543(2) 0.0629(6) Uani d 1 . .
    H H4N 0.0994(18) 0.591(3) -0.081(3) 0.075 Uiso d 1 . .
    N N5 0.42417(16) 0.28445(18) 0.21108(18) 0.0445(5) Uani d 1 . .
    N N6 0.47785(15) 0.59804(18) 0.27271(17) 0.0417(4) Uani d 1 . .
    C C1 0.1922(2) 0.3708(3) 0.3939(2) 0.0542(7) Uani d 1 . .
    H H1 0.1894 0.2875 0.3585 0.065 Uiso calc 1 . .
    C C2 0.1596(2) 0.5311(4) 0.5132(3) 0.0699(9) Uani d 1 . .
    H H2 0.1314 0.5802 0.5750 0.084 Uiso calc 1 . .
    C C3 0.2327(2) 0.5742(3) 0.4320(3) 0.0591(7) Uani d 1 . .
    H H3 0.2632 0.6587 0.4282 0.071 Uiso calc 1 . .
    C C4 0.1872(2) 0.5504(3) 0.0592(3) 0.0547(7) Uani d 1 . .
    H H4 0.1392 0.5689 0.1198 0.066 Uiso calc 1 . .
    C C5 0.2504(3) 0.5270(3) -0.1158(3) 0.0730(9) Uani d 1 . .
    H H5 0.2564 0.5264 -0.1973 0.088 Uiso calc 1 . .
    C C6 0.3286(3) 0.4929(3) -0.0364(3) 0.0642(8) Uani d 1 . .
    H H6 0.3986 0.4632 -0.0542 0.077 Uiso calc 1 . .
    C C7 0.3839(3) 0.1932(3) 0.1340(3) 0.0754(10) Uani d 1 . .
    H H7 0.3248 0.2063 0.0824 0.090 Uiso calc 1 . .
    C C8 0.50637(19) 0.2215(2) 0.2642(2) 0.0445(6) Uani d 1 . .
    H H8 0.5497 0.2606 0.3227 0.053 Uiso calc 1 . .
    C C9 0.5567(3) 0.5799(3) 0.3560(3) 0.0733(10) Uani d 1 . .
    H H9 0.5684 0.5026 0.3993 0.088 Uiso calc 1 . .
    O O1 -0.02383(16) 0.7857(2) 0.38003(18) 0.0670(5) Uani d 1 . .
    O O2 -0.0378(2) 0.6253(3) 0.2556(2) 0.0974(8) Uani d 1 . .
    O O3 0.0817(2) 0.7775(2) 0.23084(19) 0.0834(7) Uani d 1 . .
    N N7 0.00643(19) 0.7290(2) 0.2867(2) 0.0568(6) Uani d 1 . .
loop_
    _atom_site_aniso_label
    _atom_site_aniso_U_11
    _atom_site_aniso_U_22
    _atom_site_aniso_U_33
    _atom_site_aniso_U_12
    _atom_site_aniso_U_13
    _atom_site_aniso_U_23
    Zn1 0.04116(18) 0.03470(16) 0.04196(18) 0.00129(11) 0.00404(12) -0.00016(11)
    N1 0.0413(11) 0.0480(11) 0.0405(11) 0.0025(9) 0.0064(9) 0.0014(9)
    N2 0.0451(13) 0.097(2) 0.0562(16) -0.0008(13) 0.0111(12) 0.0142(15)
    N3 0.0462(11) 0.0477(11) 0.0420(12) 0.0069(9) 0.0037(9) 0.0008(9)
    N4 0.0626(16) 0.0636(15) 0.0620(16) 0.0042(12) -0.0114(14) 0.0139(12)
    N5 0.0454(11) 0.0360(10) 0.0520(12) 0.0020(8) -0.0039(10) -0.0049(9)
    N6 0.0455(11) 0.0358(9) 0.0436(11) -0.0035(8) 0.0004(9) 0.0027(9)
    C1 0.0436(14) 0.0641(16) 0.0549(16) -0.0020(12) 0.0030(13) 0.0091(13)
    C2 0.0556(17) 0.108(3) 0.0462(17) 0.0285(17) 0.0086(14) -0.0098(17)
    C3 0.0615(17) 0.0609(16) 0.0552(17) 0.0117(13) 0.0055(14) -0.0091(14)
    C4 0.0530(16) 0.0567(16) 0.0544(17) 0.0098(12) 0.0033(13) 0.0038(13)
    C5 0.096(3) 0.082(2) 0.0402(16) 0.0060(19) -0.0029(17) 0.0034(15)
    C6 0.0610(17) 0.081(2) 0.0515(17) 0.0143(14) 0.0134(15) -0.0019(14)
    C7 0.085(2) 0.0483(15) 0.091(2) 0.0114(14) -0.0504(19) -0.0149(16)
    C8 0.0456(13) 0.0385(12) 0.0492(14) 0.0000(10) -0.0062(11) -0.0063(11)
    C9 0.097(2) 0.0430(14) 0.078(2) -0.0117(15) -0.0373(19) 0.0206(15)
    O1 0.0679(12) 0.0734(13) 0.0602(12) -0.0107(10) 0.0150(10) -0.0139(11)
    O2 0.117(2) 0.0852(17) 0.0903(18) -0.0450(15) 0.0065(15) -0.0264(14)
    O3 0.1114(17) 0.0825(15) 0.0574(13) -0.0286(14) 0.0313(13) 0.0009(12)
    N7 0.0637(14) 0.0596(14) 0.0469(12) -0.0080(12) -0.0052(12) 0.0048(11)
_geom_special_details
;
 All esds (except the esd in the dihedral angle between two l.s. planes)
 are estimated using the full covariance matrix.  The cell esds are taken
 into account individually in the estimation of esds in distances, angles
 and torsion angles; correlations between esds in cell parameters are only
 used when they are defined by crystal symmetry.  An approximate (isotropic)
 treatment of cell esds is used for estimating esds involving l.s. planes.
;
loop_
    _geom_bond_atom_site_label_1
    _geom_bond_atom_site_label_2
    _geom_bond_site_symmetry_2
    _geom_bond_distance
    _geom_bond_publ_flag
    Zn1 N6 . 1.9871(18) y
    Zn1 N1 . 1.990(2) y
    Zn1 N3 . 1.994(2) y
    Zn1 N5 . 1.9954(19) y
    N1 C1 . 1.325(3) ?
    N1 C3 . 1.375(3) ?
    N2 C1 . 1.310(4) ?
    N2 C2 . 1.344(4) ?
    N2 H2N . 0.915(18) ?
    N3 C4 . 1.317(3) ?
    N3 C6 . 1.369(3) ?
    N4 C4 . 1.325(4) ?
    N4 C5 . 1.339(4) ?
    N4 H4N . 0.872(17) ?
    N5 C8 . 1.322(3) ?
    N5 C7 . 1.355(3) ?
    N6 C8 2_655 1.327(3) ?
    N6 C9 . 1.349(3) ?
    C1 H1 . 0.9300 ?
    C2 C3 . 1.364(4) ?
    C2 H2 . 0.9300 ?
    C3 H3 . 0.9300 ?
    C4 H4 . 0.9300 ?
    C5 C6 . 1.345(4) ?
    C5 H5 . 0.9300 ?
    C6 H6 . 0.9300 ?
    C7 C9 2_645 1.355(4) ?
    C7 H7 . 0.9300 ?
    C8 N6 2_645 1.327(3) ?
    C8 H8 . 0.9300 ?
    C9 C7 2_655 1.355(4) ?
    C9 H9 . 0.9300 ?
    O1 N7 . 1.265(3) ?
    O2 N7 . 1.224(3) ?
    O3 N7 . 1.226(3) ?
loop_
    _geom_angle_atom_site_label_1
    _geom_angle_atom_site_label_2
    _geom_angle_atom_site_label_3
    _geom_angle_site_symmetry_1
    _geom_angle_site_symmetry_3
    _geom_angle
    _geom_angle_publ_flag
    N6 Zn1 N1 . . 106.27(8) ?
    N6 Zn1 N3 . . 112.65(8) ?
    N1 Zn1 N3 . . 109.94(8) ?
    N6 Zn1 N5 . . 111.81(8) ?
    N1 Zn1 N5 . . 110.35(8) ?
    N3 Zn1 N5 . . 105.86(8) ?
    C1 N1 C3 . . 105.5(2) ?
    C1 N1 Zn1 . . 127.24(18) ?
    C3 N1 Zn1 . . 127.06(19) ?
    C1 N2 C2 . . 108.1(3) ?
    C1 N2 H2N . . 122(2) ?
    C2 N2 H2N . . 130(2) ?
    C4 N3 C6 . . 105.0(2) ?
    C4 N3 Zn1 . . 126.31(19) ?
    C6 N3 Zn1 . . 128.51(18) ?
    C4 N4 C5 . . 108.2(3) ?
    C4 N4 H4N . . 124(2) ?
    C5 N4 H4N . . 128(2) ?
    C8 N5 C7 . . 103.4(2) ?
    C8 N5 Zn1 . . 132.85(15) ?
    C7 N5 Zn1 . . 123.74(16) ?
    C8 N6 C9 2_655 . 104.1(2) ?
    C8 N6 Zn1 2_655 . 130.45(16) ?
    C9 N6 Zn1 . . 125.38(17) ?
    N2 C1 N1 . . 111.5(3) ?
    N2 C1 H1 . . 124.2 ?
    N1 C1 H1 . . 124.2 ?
    N2 C2 C3 . . 106.9(3) ?
    N2 C2 H2 . . 126.6 ?
    C3 C2 H2 . . 126.6 ?
    C2 C3 N1 . . 108.0(3) ?
    C2 C3 H3 . . 126.0 ?
    N1 C3 H3 . . 126.0 ?
    N3 C4 N4 . . 111.0(3) ?
    N3 C4 H4 . . 124.5 ?
    N4 C4 H4 . . 124.5 ?
    N4 C5 C6 . . 106.3(3) ?
    N4 C5 H5 . . 126.8 ?
    C6 C5 H5 . . 126.8 ?
    C5 C6 N3 . . 109.4(3) ?
    C5 C6 H6 . . 125.3 ?
    N3 C6 H6 . . 125.3 ?
    N5 C7 C9 . 2_645 109.3(2) ?
    N5 C7 H7 . . 125.3 ?
    C9 C7 H7 2_645 . 125.3 ?
    N5 C8 N6 . 2_645 114.7(2) ?
    N5 C8 H8 . . 122.6 ?
    N6 C8 H8 2_645 . 122.6 ?
    N6 C9 C7 . 2_655 108.5(2) ?
    N6 C9 H9 . . 125.8 ?
    C7 C9 H9 2_655 . 125.8 ?
    O2 N7 O3 . . 121.4(3) ?
    O2 N7 O1 . . 119.6(2) ?
    O3 N7 O1 . . 119.1(2) ?
loop_
    _geom_torsion_atom_site_label_1
    _geom_torsion_atom_site_label_2
    _geom_torsion_atom_site_label_3
    _geom_torsion_atom_site_label_4
    _geom_torsion_site_symmetry_1
    _geom_torsion_site_symmetry_2
    _geom_torsion_site_symmetry_3
    _geom_torsion_site_symmetry_4
    _geom_torsion
    _geom_torsion_publ_flag
    C2 N2 C1 N1 . . . . 0.4(3) ?
    C3 N1 C1 N2 . . . . -0.6(3) ?
    Zn1 N1 C1 N2 . . . . 174.19(16) ?
    C1 N2 C2 C3 . . . . -0.1(3) ?
    N2 C2 C3 N1 . . . . -0.3(3) ?
    C1 N1 C3 C2 . . . . 0.5(3) ?
    Zn1 N1 C3 C2 . . . . -174.26(18) ?
    C6 N3 C4 N4 . . . . -0.6(3) ?
    Zn1 N3 C4 N4 . . . . -176.58(18) ?
    C5 N4 C4 N3 . . . . 0.1(3) ?
    C4 N4 C5 C6 . . . . 0.5(4) ?
    N4 C5 C6 N3 . . . . -0.9(4) ?
    C4 N3 C6 C5 . . . . 0.9(3) ?
    Zn1 N3 C6 C5 . . . . 176.7(2) ?
    C8 N5 C7 C9 . . . 2_645 0.0(4) ?
    Zn1 N5 C7 C9 . . . 2_645 -179.8(2) ?
    C7 N5 C8 N6 . . . 2_645 0.2(3) ?
    Zn1 N5 C8 N6 . . . 2_645 179.99(17) ?
    C8 N6 C9 C7 2_655 . . 2_655 0.3(4) ?
    Zn1 N6 C9 C7 . . . 2_655 -176.6(2) ?
loop_
    _geom_hbond_atom_site_label_D
    _geom_hbond_atom_site_label_H
    _geom_hbond_atom_site_label_A
    _geom_hbond_site_symmetry_A
    _geom_hbond_distance_DH
    _geom_hbond_distance_HA
    _geom_hbond_distance_DA
    _geom_hbond_angle_DHA
    _geom_hbond_publ_flag
    N2 H2N O1 3_566 0.92(3) 1.92(3) 2.809(3) 162(3) yes
    N4 H4N O1 4_575 0.87(2) 1.99(3) 2.826(3) 161(3) yes
    N4 H4N O3 4_575 0.87(2) 2.52(3) 3.074(3) 122(2) yes
    C2 H2 O3 4_576 0.93 2.37 3.289(4) 172 yes
    C4 H4 O3 . 0.93 2.55 3.283(4) 135 yes
    C7 H7 Cg1 4_554 0.93 2.88 3.587(4) 133 yes
_shelx_hkl_file
;
   0   0   3 54469.8 785.842   1
   0   0   4 23273.0 582.712   1
   0   0  -5 86601.0 921.445   3
   0   0   5 86739.0 1248.46   1
   0   0  -6 87362.7 988.114   3
   0   0  -6 84183.7 1355.87   1
   0   0  -7 37632.8 970.340   1
   0   0  -7 36815.6 673.618   3
   0   0  -8 77292.4 1041.00   3
   0   0  -8 82216.5 1524.95   1
   0   0  -9 4527.06 399.575   1
   0   0  -9 4326.15 258.618   3
   0   0  10 19718.6 920.576   2
   0   0 -10 20562.8 572.628   3
   0   0 -10 22551.3 904.117   1
   0   0  11 28109.4 1129.03   2
   0   0 -11 30940.6 1115.95   1
   0   0  12 1099.96 346.944   2
   0   0 -12 904.979 291.219   1
   0   0  13 1554.59 370.605   2
   0   0 -13 1604.58 376.768   1
   0   0 -14 7337.37 675.251   1
   0   0  14 8044.54 737.148   2
   0   0  15 4035.64 579.239   2
   0   1  -2 103092. 599.794   3
   0   1   3 62001.6 698.860   4
   0  -1  -3 60310.9 762.921   3
   0  -1   3 63680.9 829.051   1
   0   1  -3 62158.3 492.734   3
   0  -1   4 828.847 130.499   1
   0   1   4 764.508 121.272   4
   0  -1  -4 649.643 125.692   3
   0   1  -4 697.231 65.8565   3
   0  -1   5 3342.67 254.345   1
   0   1  -5 3189.49 149.937   3
   0  -1  -5 3639.01 225.403   3
   0   1   5 3369.15 232.160   4
   0   1   6 33517.6 769.470   4
   0   1  -6 33274.9 859.816   1
   0  -1  -6 32835.7 703.517   3
   0  -1  -6 34911.1 902.808   1
   0  -1  -7-222.329 203.130   1
   0  -1  -7 24.1262 88.6029   3
   0   1  -7-30.5933 68.2396   3
   0   1  -7-190.623 166.969   1
   0  -1  -8 8394.31 389.649   3
   0   1  -8 7872.19 301.372   3
   0  -1  -8 8691.42 515.916   1
   0   1  -8 7962.62 281.374   3
   0   1  -8 8325.60 500.983   1
   0  -1   8 6789.12 484.469   2
   0  -1  -9 2019.28 320.286   1
   0   1  -9 1744.47 141.576   3
   0  -1   9 1638.65 276.003   2
   0  -1  -9 2002.69 205.732   3
   0   1  -9 1939.04 163.372   3
   0   1  -9 2182.96 304.558   1
   0   1 -10 2912.29 181.283   3
   0  -1 -10 3289.84 388.034   1
   0  -1  10 2484.28 393.179   2
   0   1 -10 3080.08 381.820   1
   0  -1  11-438.995 314.128   2
   0  -1 -11-124.365 214.871   1
   0   1  12 3066.56 437.537   2
   0  -1  12 3830.30 506.189   2
   0  -1 -12 3904.37 444.744   1
   0  -1  13 2368.31 459.680   2
   0  -1 -13 2375.67 390.921   1
   0   1  13 1771.21 387.170   2
   0  -1  14 86.8557 283.591   2
   0   1  14-265.921 339.533   2
   0  -1 -14 16.1952 218.755   1
   0  -1  15-140.760 296.143   2
   0  -1 -15 34.7624 238.751   1
   0   1  15-61.8801 336.682   2
   0  -1 -16 252.378 307.923   1
   0  -2  -2 635651. 2753.90   3
   0   2  -2 649964. 2210.25   3
   0  -2   2 639162. 2025.13   3
   0  -2   3 13509.4 286.534   3
   0  -2  -3 13764.7 445.778   3
   0   2  -3 13631.5 315.395   3
   0  -2  -3 14175.6 345.535   4
   0   2   3 13373.4 344.587   4
   0   2  -4 143250. 1022.10   3
   0  -2  -4 141763. 1237.54   4
   0   2   4 138888. 1458.06   3
   0  -2  -4 139453. 1483.82   3
   0   2   4 141306. 1229.75   4
   0  -2   4 143686. 949.924   3
   0   2  -5 530.006 90.4426   3
   0  -2   5 253.467 111.287   1
   0   2   5 261.845 97.8722   4
   0  -2  -5 346.969 106.242   3
   0   2   5 333.222 110.700   3
   0   2   6 26347.6 658.739   4
   0  -2  -6 26508.6 722.428   3
   0   2  -6 26552.8 463.129   3
   0  -2  -6 26233.5 765.438   1
   0   2  -7 44100.7 624.208   3
   0  -2  -7 46608.5 987.644   3
   0  -2  -7 48752.7 1126.95   1
   0  -2   7 47582.2 1224.81   2
   0  -2  -8 33740.5 1029.98   1
   0   2  -8 30790.5 531.293   3
   0  -2   8 33283.6 1110.36   2
   0   2  -9 3238.14 188.513   3
   0   2  -9 3623.04 189.197   3
   0  -2  -9 2914.83 337.104   1
   0  -2   9 3102.48 397.020   2
   0  -2 -10 47438.2 1330.76   1
   0  -2  10 46048.0 1461.05   2
   0   2 -10 45939.6 638.540   3
   0  -2 -11 24827.1 1021.00   1
   0  -2  11 24112.9 1122.00   2
   0  -2  12 6175.79 633.132   2
   0  -2 -12 6656.04 570.934   1
   0  -2  13-271.656 305.300   2
   0   2  13-205.979 296.918   2
   0  -2 -13-168.781 239.301   1
   0  -2  14 2426.45 494.447   2
   0  -2 -14 2254.30 384.125   1
   0   2  14 2002.86 419.191   2
   0  -2  15 2820.05 512.448   2
   0  -2 -15 2598.17 449.567   1
   0   2  15 2278.86 453.649   2
   0  -2 -16 226.236 273.416   1
   0  -3   0 59.3454 104.660   3
   0  -3  -1 4829.38 281.539   3
   0   3  -1 4437.76 206.002   2
   0  -3   1 4356.22 218.315   2
   0  -3   1 4781.85 242.332   3
   0   3  -1 4508.51 260.053   3
   0  -3  -2 43336.6 829.209   3
   0  -3  -2 43171.6 650.007   4
   0  -3   2 42797.6 665.195   3
   0   3  -2 43636.6 707.496   2
   0   3  -2 44099.8 731.277   3
   0   3   2 42593.8 654.753   4
   0  -3  -3 63211.3 1085.88   3
   0  -3   3 63540.0 779.339   3
   0   3  -3 64194.9 860.897   3
   0   3   3 62902.5 808.498   4
   0  -3  -3 64322.5 836.996   4
   0  -3   4 71144.7 792.983   3
   0   3  -4 72705.5 907.410   3
   0   3   4 73082.9 1172.42   3
   0  -3  -4 72773.6 1216.06   3
   0  -3  -4 71542.7 929.950   4
   0   3   4 70509.2 916.027   4
   0   3  -5 29139.4 568.554   3
   0  -3   5 28578.9 492.395   3
   0   3   5 29092.4 643.298   4
   0   3   5 29301.8 783.705   3
   0  -3  -5 29267.5 641.743   4
   0   3   6 16416.4 624.537   3
   0   3  -6 16968.4 436.198   3
   0  -3  -6 16340.5 527.327   4
   0  -3   6 16875.3 706.517   2
   0   3  -7 7637.51 294.833   3
   0  -3   7 6835.67 503.490   2
   0  -3   8 14435.1 767.632   2
   0  -3  -8 14823.5 672.980   1
   0   3  -8 14218.9 398.896   3
   0   3  -9 17763.8 426.731   3
   0  -3  -9 18007.8 799.892   1
   0  -3   9 16955.1 864.747   2
   0  -3 -10 3169.72 400.262   1
   0  -3  10 3163.13 456.966   2
   0  -3  11-296.214 335.417   2
   0  -3 -11-483.694 319.114   1
   0  -3  12 5622.98 640.899   2
   0  -3 -12 5447.39 533.843   1
   0   3  13 6187.96 595.493   2
   0  -3 -13 7950.94 661.310   1
   0  -3  13 7420.08 724.773   2
   0  -3 -14-117.226 254.838   1
   0   3  14-218.724 292.026   2
   0  -3  14 263.830 307.126   2
   0  -3 -15 134.726 220.670   1
   0   3  15-270.472 327.356   2
   0   3  16 267.386 336.484   2
   0   4   0 334965. 1655.44   2
   0  -4   0 329823. 2394.11   3
   0  -4   1 47515.2 869.996   3
   0  -4  -1 47043.4 781.080   4
   0   4  -1 46095.9 686.919   2
   0  -4   1 45482.5 716.254   2
   0   4  -1 47414.6 929.553   3
   0   4  -2 14643.0 446.665   2
   0  -4  -2 14371.0 444.567   4
   0   4   2 14788.1 445.768   4
   0  -4   2 14677.4 455.125   2
   0   4  -2 14714.0 511.988   3
   0  -4   2 15366.0 468.496   3
   0   4  -3 176273. 1691.02   2
   0  -4  -3 180149. 1564.43   4
   0   4   3 177047. 1560.36   4
   0  -4   3 175249. 1701.13   2
   0  -4   3 173831. 1520.62   3
   0   4  -3 173439. 1699.41   3
   0   4  -4 24642.0 633.121   3
   0  -4   4 24208.4 550.892   3
   0  -4   4 24219.3 715.060   2
   0   4   4 25502.7 790.065   3
   0  -4  -4 24414.8 601.642   4
   0   4   4 23963.6 588.652   4
   0   4  -5 3657.59 251.769   3
   0   4   5 3971.55 336.384   3
   0  -4   5 3718.41 220.119   3
   0  -4  -5 3522.63 255.580   4
   0  -4   5 4437.06 401.261   2
   0   4   6 3609.63 333.264   3
   0  -4   6 3302.15 202.567   3
   0  -4   6 4311.93 416.539   2
   0   4  -6 3461.03 240.079   3
   0  -4  -6 3731.28 276.735   4
   0  -4  -7 8775.21 436.474   4
   0   4  -7 8420.80 360.189   3
   0   4   7 8273.40 505.750   3
   0  -4   7 8497.72 577.518   2
   0   4  -8 25820.0 599.073   3
   0  -4   8 25310.4 1023.03   2
   0  -4  -8 25138.2 918.063   1
   0   4  -9 170.567 76.4582   3
   0  -4   9 142.132 250.927   2
   0  -4  -9 100.924 196.155   1
   0  -4 -10 3254.45 404.292   1
   0  -4  10 3631.36 505.360   2
   0  -4  11 10648.5 802.786   2
   0  -4 -11 10878.9 731.136   1
   0  -4  12-467.614 360.834   2
   0  -4 -12-561.326 342.837   1
   0  -4  13-39.6327 353.173   2
   0  -4 -13-550.559 303.761   1
   0   4  14 3192.46 459.156   2
   0  -4  14 4140.10 630.356   2
   0  -4 -14 3785.04 520.408   1
   0  -4 -15 3249.72 494.285   1
   0   4  15 2193.79 444.170   2
   0   5   0 29.8524 69.9088   2
   0   5   0-135.448 177.319   3
   0  -5   0-77.9853 127.366   4
   0   5   1 5993.79 247.955   2
   0   5  -1 5776.66 390.791   3
   0   5  -1 6239.86 291.940   2
   0  -5  -1 5735.46 320.021   4
   0   5  -2 278396. 2039.73   2
   0  -5   2 271589. 2022.21   2
   0  -5  -2 275507. 2121.08   4
   0   5  -2 270447. 2490.43   3
   0   5  -3 25270.9 735.445   3
   0   5   3 26826.8 873.507   3
   0  -5  -3 25611.6 655.859   4
   0  -5   3 26206.7 699.408   2
   0   5  -4 15975.8 593.858   3
   0  -5  -4 16175.8 552.106   4
   0   5   4 17209.7 721.318   3
   0  -5   4 17110.0 620.713   2
   0  -5   5 34723.9 967.706   2
   0  -5  -5 33496.0 802.392   4
   0   5   5 36018.4 1043.95   3
   0   5  -5 32983.5 833.016   3
   0   5  -6 21645.5 664.931   3
   0   5   6 21752.9 840.670   3
   0  -5  -6 21512.7 669.320   4
   0  -5   6 20208.9 558.640   3
   0  -5   6 21794.8 826.371   2
   0  -5   7 11796.9 423.272   3
   0  -5   7 14694.1 737.819   2
   0  -5  -7 13537.8 558.214   4
   0   5  -7 13598.1 521.820   3
   0   5   7 12675.1 680.994   3
   0  -5  -8 10059.9 508.877   4
   0   5   8 10196.7 619.921   3
   0   5  -8 10717.5 458.764   3
   0  -5   8 11934.6 749.491   2
   0  -5   9 30870.5 1218.85   2
   0   5  -9 29881.0 705.409   3
   0  -5  -9 28782.9 1069.25   1
   0  -5  10 2102.06 411.151   2
   0  -5 -10 1980.32 334.676   1
   0  -5 -11 763.681 264.273   1
   0  -5  11 1035.46 395.555   2
   0  -5  12 6650.96 685.218   2
   0  -5 -12 5507.15 585.478   1
   0  -5  13 6476.93 734.099   2
   0  -5 -13 6332.67 640.710   1
   0   5  14 127.643 276.544   2
   0  -5 -14-186.329 265.235   1
   0  -5 -15 307.184 288.065   1
   0   6   0 1319.22 251.828   3
   0   6   0 1088.20 139.135   2
   0  -6   0 1485.84 218.607   4
   0   6  -1 9172.46 380.568   2
   0   6  -1 9910.52 551.242   3
   0   6   1 8710.42 518.893   3
   0  -6  -1 9379.91 456.020   4
   0   6   1 8970.53 326.829   2
   0   6  -2 41418.0 1081.50   3
   0   6   2 42032.4 1150.09   3
   0  -6  -2 39599.4 882.726   4
   0   6   3 60740.9 1397.52   3
   0   6  -3 55266.4 1248.07   3
   0  -6   3 58091.2 1095.61   2
   0  -6  -3 57608.0 1079.92   4
   0   6   4 16839.3 772.071   3
   0   6  -4 15915.8 661.840   3
   0  -6   4 16199.1 647.043   2
   0  -6  -4 16128.4 596.587   4
   0   6   5 521.230 235.698   3
   0  -6  -5 217.070 152.734   4
   0  -6   5 234.499 202.340   2
   0   6  -5 354.158 174.484   3
   0  -6   6 23.2994 264.813   2
   0   6   6 219.445 225.550   3
   0   6  -6 524.476 173.300   3
   0  -6  -6 224.730 160.980   4
   0   6   7 4866.22 459.104   3
   0  -6  -7 5291.08 395.178   4
   0  -6   7 4913.26 472.514   2
   0   6  -7 5762.28 396.109   3
   0  -6  -8 478.849 207.127   4
   0   6   8 195.424 221.532   3
   0   6  -8 453.997 165.120   3
   0   6   9 1380.11 282.703   3
   0  -6   9 1123.32 315.645   2
   0  -6  -9 2009.87 384.951   1
   0  -6 -10 1949.35 364.689   1
   0  -6  10 1234.30 324.135   2
   0  -6 -11 1911.70 383.888   1
   0  -6  11 810.566 326.156   2
   0  -6  12 68.2017 370.929   2
   0  -6 -12 964.184 311.912   1
   0  -6  13 127.956 307.862   2
   0  -6 -13-360.538 314.676   1
   0  -6 -14-156.367 333.176   1
   0  -7   0-154.450 175.662   4
   0   7   0-192.531 220.416   3
   0   7   0-69.6294 110.489   2
   0   7  -1 30076.2 1038.97   3
   0  -7  -1 30320.8 858.437   4
   0   7   1 30584.9 1079.30   3
   0  -7   1 28648.7 859.433   4
   0   7   1 28420.5 616.824   2
   0   7  -2 118751. 2018.71   3
   0  -7  -2 117347. 1650.84   4
   0   7   2 117940. 2094.55   3
   0   7  -3 22125.3 888.530   3
   0   7   3 24204.4 990.761   3
   0  -7  -3 22763.3 748.577   4
   0   7  -4 12256.6 663.928   3
   0  -7   4 12981.4 609.675   2
   0   7   4 13320.5 755.159   3
   0  -7  -4 13453.2 588.793   4
   0   7  -5 23592.6 886.025   3
   0  -7   5 25115.7 903.559   2
   0  -7  -5 24771.2 831.639   4
   0   7   5 24484.5 1025.47   3
   0  -7   6 29937.2 1037.59   2
   0   7  -6 28798.9 962.997   3
   0   7   6 29980.0 1133.96   3
   0  -7  -6 29462.8 893.415   4
   0  -7  -7 7841.73 495.764   4
   0   7   7 7553.34 600.355   3
   0  -7   7 7895.29 603.701   2
   0   7  -7 7574.60 500.854   3
   0  -7   8 19731.2 964.881   2
   0   7   8 19298.6 965.945   3
   0   7  -8 21556.2 805.510   3
   0  -7  -8 19871.0 783.846   4
   0  -7  -9 28023.0 956.813   4
   0  -7   9 25906.1 1166.93   2
   0   7   9 26773.3 1137.93   3
   0  -7  10 9502.27 756.447   2
   0  -7 -10 10253.3 745.844   1
   0  -7  11-258.984 355.300   2
   0  -7 -11 2.29826 247.277   1
   0  -7 -12 3294.46 501.230   1
   0  -7  12 2854.84 515.918   2
   0  -7 -13 2833.31 490.621   1
   0   8   0-211.458 267.417   3
   0  -8   0 181.982 179.070   4
   0   8  -1 1779.19 346.236   3
   0   8   1 1348.02 168.504   2
   0   8   1 749.280 225.290   3
   0  -8   1 1281.93 232.821   4
   0  -8  -1 1618.89 266.040   4
   0   8   2 235.448 102.935   2
   0   8   2 624.782 294.266   3
   0   8  -2 205.102 204.780   3
   0  -8  -2 143.351 179.646   4
   0  -8  -3 1053.69 225.082   4
   0   8  -3 929.654 254.538   3
   0  -8  -4 4556.96 387.811   4
   0   8  -4 4054.46 424.788   3
   0   8   4 4521.27 507.374   3
   0   8  -5 3052.85 382.846   3
   0   8   5 3844.60 480.744   3
   0  -8  -5 3641.77 363.744   4
   0  -8   5 3915.68 424.653   2
   0  -8   6 218.985 262.127   2
   0  -8  -6 258.956 210.477   4
   0   8   6 27.7719 244.106   3
   0   8  -6 280.003 195.356   3
   0  -8   7 308.653 276.910   2
   0   8  -7 610.570 247.020   3
   0  -8  -7 1310.88 283.406   4
   0   8   7 492.981 287.329   3
   0   8   8-228.972 288.150   3
   0  -8   8-101.405 302.191   2
   0  -8  -8 105.229 188.939   4
   0   8  -8-147.877 220.211   3
   0  -8   9 297.695 334.953   2
   0  -8  -9 179.613 200.875   4
   0   8   9 244.009 226.229   3
   0  -8  10 201.481 313.843   2
   0  -8 -10 414.572 215.011   4
   0  -8  11-362.829 362.868   2
   0  -8 -11 551.406 326.559   1
   0  -8 -12 293.903 269.125   1
   0  -8  12-248.694 355.765   2
   0  -9   0-203.126 224.661   4
   0   9   0-184.993 256.280   3
   0  -9  -1 18486.5 787.763   4
   0  -9   1 17820.4 783.932   4
   0   9  -1 17472.2 937.461   3
   0   9   1 17435.5 949.464   3
   0  -9  -2 19900.8 810.741   4
   0   9  -2 19282.1 977.122   3
   0  -9   2 18258.8 811.733   4
   0   9   2 19415.3 1023.23   3
   0  -9  -3 1663.49 282.005   4
   0   9  -3 1182.60 257.475   3
   0  -9   3 1363.49 275.038   4
   0   9   3 1800.79 388.062   3
   0   9   4 4112.91 513.246   3
   0  -9  -4 3755.36 384.326   4
   0   9  -4 3177.13 415.378   3
   0   9   5 12468.4 852.692   3
   0   9  -5 12307.7 765.714   3
   0  -9  -5 12945.1 681.768   4
   0   9  -6 20077.0 963.030   3
   0  -9  -6 20206.6 856.708   4
   0  -9   6 20334.7 941.128   2
   0   9   6 19570.8 1066.26   3
   0  -9   7 783.171 319.864   2
   0   9   7 258.703 259.071   3
   0   9  -7 110.354 215.408   3
   0  -9  -7 290.228 196.914   4
   0  -9   8 8256.95 696.442   2
   0  -9  -8 7136.21 553.964   4
   0   9   8 7446.05 692.036   3
   0  -9  -9 10325.4 667.761   4
   0   9   9 10036.9 808.107   3
   0  -9   9 10808.6 836.962   2
   0  -9  10 4787.26 637.072   2
   0  -9  11-211.724 370.340   2
   0  -9 -11 563.686 314.711   1
   0 -10   0 1007.71 304.014   4
   0  10   0 2274.14 483.702   3
   0 -10  -1 37.9698 186.752   4
   0 -10   1 77.5668 217.707   4
   0  10  -1 466.944 320.114   3
   0  10   1 154.596 275.579   3
   0 -10  -2 2790.45 362.622   4
   0  10   2 3024.84 498.680   3
   0  10  -2 3007.41 472.621   3
   0 -10   2 2607.18 350.912   4
   0  10  -3 1406.29 326.540   3
   0  10   3 1841.48 443.017   3
   0 -10   3 2036.52 364.585   4
   0 -10  -3 1647.85 298.244   4
   0 -10  -4 5381.80 488.680   4
   0  10   4 5686.50 637.198   3
   0 -10   4 5545.59 548.744   4
   0  10  -4 5433.26 569.380   3
   0  10   5 2563.11 468.908   3
   0 -10  -5 2907.77 391.929   4
   0  10  -5 1892.48 366.325   3
   0 -10  -6 694.438 259.772   4
   0  10   6 947.031 327.100   3
   0  10  -6 902.403 250.814   3
   0  10  -7 3540.46 465.634   3
   0 -10  -7 3535.88 442.605   4
   0  10   7 3412.81 551.622   3
   0 -10   8 1106.07 405.982   2
   0 -10  -8 533.705 248.319   4
   0  10   8 252.153 278.996   3
   0 -10   9 636.929 386.715   2
   0  10   9-268.899 291.409   3
   0 -10  10 2010.37 505.677   2
   0 -11   0-123.039 239.787   4
   0  11   0 93.0135 297.353   3
   0 -11  -1 9003.84 636.252   4
   0 -11   1 8948.65 652.810   4
   0  11   1 9085.77 804.911   3
   0  11  -1 10327.2 862.760   3
   0  11  -2 6772.29 705.922   3
   0 -11   2 7027.66 594.306   4
   0  11   2 7559.14 768.949   3
   0 -11  -2 7212.53 577.707   4
   0  11  -3 1673.66 409.013   3
   0 -11   3 1654.72 347.797   4
   0 -11  -3 1594.82 308.906   4
   0  11   3 1860.61 429.068   3
   0 -11  -4-2.97228 215.021   4
   0  11  -4 558.074 346.461   3
   0  11   4 180.749 257.960   3
   0 -11   4-57.3631 239.701   4
   0 -11   5 4916.79 555.708   4
   0  11   5 4991.35 631.753   3
   0  11  -5 5347.81 623.962   3
   0 -11  -5 4820.16 501.311   4
   0  11   6 7301.46 765.291   3
   0  11  -6 7442.75 690.557   3
   0 -11  -6 7265.94 612.090   4
   0  11   7 1085.88 402.963   3
   0 -11  -7 467.329 260.178   4
   0 -12   0 9030.39 681.085   4
   0  12   0 9139.01 867.129   3
   0 -12  -1 1370.91 328.579   4
   0  12  -1 1791.89 462.903   3
   0 -12   1 1262.83 329.820   4
   0  12   1 1581.18 453.915   3
   0 -12   2-111.524 265.550   4
   0 -12  -2 58.7333 203.056   4
   0  12   2 223.840 356.606   3
   0  12  -2 321.020 355.367   3
   0  12  -3 3468.64 574.098   3
   0 -12  -3 3442.06 445.214   4
   0 -12   3 3671.43 498.540   4
   0  12   3 3456.27 556.963   3
   0 -12  -4 4713.84 520.054   4
   0 -12   4 4705.63 553.783   4
   0  12  -4 4381.64 610.593   3
   0  12   4 5308.91 701.617   3
   0  12  -5 2403.38 478.900   3
   0 -12  -5 2403.58 412.534   4
   0 -12  -6 522.954 299.266   4
   0 -13   0-30.8475 262.621   4
   0 -13  -1 366.200 237.118   4
   0  13  -2 471.930 393.036   3
   0 -13  -2 169.440 231.594   4
   0  13  -3 104.123 296.815   3
   0 -13  -3-180.619 235.769   4
   0  13  -4 386.313 362.862   3
   0 -13  -4-186.401 265.442   4
   0 -13  -5 1606.30 404.886   4
   0  13  -5 1515.17 448.736   3
  -1   0  15 177.955 293.481   2
  -1   0  14-74.5771 310.049   2
  -1   0  13-22.7634 268.551   2
   1   0 -13-58.1109 196.457   1
  -1   0  12-133.515 283.824   2
   1   0 -12-69.5923 222.406   1
  -1   0  11 27.1104 240.443   2
   1   0 -11 106.961 176.257   1
  -1   0  10-174.814 284.088   2
   1   0 -10-249.555 202.969   1
   1   0  -9-203.546 180.433   1
  -1   0   9-441.589 292.725   2
   1   0  -9-73.4743 112.615   3
   1   0  -8-6.58755 97.2634   3
  -1   0   8-273.960 262.365   2
   1   0  -8 4.35461 141.774   1
  -1   0   7-536.130 284.122   2
   1   0  -7-26.5925 124.296   1
  -1   0   6-242.066 209.116   2
   1   0  -6-114.502 129.038   1
  -1   0   6-33.3055 106.253   1
  -1   0   5 24.3834 87.3805   1
   1   0  -5-15.3591 102.483   1
  -1   0   4 32.2764 76.9222   1
   1   0  -4 73.8158 85.0091   1
   1   0   3 26.3090 96.6098   1
   1   0   4 19.6097 94.0639   1
   1   0   5-68.4953 105.488   1
  -1   0  -6 19.0383 130.063   1
  -1   0  -7 82.1149 145.724   1
  -1   0  -8-81.5286 176.951   1
  -1   0  -8 28.9515 61.6212   3
  -1   0  -9-299.217 241.173   1
  -1   0  -9 14.6612 61.7070   3
  -1   0 -10-14.1939 235.069   1
  -1   0 -11-410.962 261.032   1
  -1   0 -12-95.0333 271.249   1
   1   0  13-434.510 368.414   2
  -1   0 -13-247.729 261.075   1
  -1   0 -14 245.058 251.784   1
   1   0  14-79.6880 285.539   2
   1   0  15-17.8122 299.678   2
  -1  -1  15 624.727 381.047   2
  -1   1  15 312.424 347.967   2
   1  -1 -15 117.214 219.102   1
  -1  -1  14 1373.35 409.752   2
   1  -1 -14 592.312 229.912   1
  -1   1  14 821.398 347.383   2
   1  -1 -13 11409.7 752.369   1
  -1  -1  13 11736.2 854.349   2
  -1   1  13 11976.8 830.034   2
  -1  -1  12 10917.5 785.180   2
   1  -1 -12 9969.73 657.577   1
  -1   1  12 9322.61 706.648   2
  -1   1  11 3666.21 448.437   2
  -1  -1  11 3634.23 491.165   2
   1   1 -11 3808.93 252.446   3
   1  -1 -11 3922.93 409.534   1
  -1  -1  10 18468.7 907.264   2
   1  -1 -10 20726.5 838.291   1
  -1   1  10 18239.5 873.427   2
   1   1 -10 19734.8 569.541   3
   1  -1  -9 46700.9 1191.06   1
  -1   1   9 43676.8 1232.95   2
  -1  -1   9 42323.2 1270.12   2
  -1   1   8 56055.1 1303.36   2
  -1  -1   8 58818.3 1420.64   2
   1  -1  -8 62346.5 1149.75   3
   1   1  -8 61446.1 1319.97   1
   1  -1  -8 64888.1 1310.68   1
   1   1  -7 13443.4 569.387   1
  -1  -1   7 12182.1 611.216   2
   1  -1  -7 12742.5 512.379   3
   1  -1  -7 12150.6 538.467   1
   1   1  -6 137022. 1656.57   1
   1  -1  -6 146476. 1632.88   3
  -1  -1   6 138488. 1869.79   2
   1  -1  -6 135489. 1676.51   1
  -1  -1   6 144736. 1706.94   1
   1  -1  -5 132904. 1455.66   1
  -1  -1   5 139409. 1484.52   1
  -1   1   5 136302. 1524.49   4
  -1  -1   4 461.299 95.7150   1
   1  -1  -4 245.926 93.5543   3
   1  -1  -4 548.041 123.692   1
  -1   1   4 512.788 125.499   4
   1  -1  -3 132333. 1283.63   3
  -1  -1   3 130137. 1064.49   1
   1   1  -3 135041. 1035.22   3
  -1   1   3 132470. 1165.54   4
  -1   1   2 393044. 1481.83   2
  -1  -1  -2 162327. 688.696   4
   1  -1   3 47776.0 795.388   1
   1   1   3 51641.0 530.392   4
   1   1   3 50369.0 620.880   3
   1  -1   4 9574.24 404.013   1
   1   1   4 9443.78 297.167   3
  -1  -1  -4 8830.08 293.233   3
   1   1   4 9822.56 294.294   4
   1   1   5 79575.9 974.360   4
   1   1   5 83302.2 933.835   3
  -1  -1  -5 82746.9 918.023   3
   1   1   6 24027.6 601.417   4
  -1  -1  -6 26264.2 818.813   1
  -1   1  -6 25655.3 800.153   1
  -1  -1  -6 24953.5 537.480   3
  -1   1  -7 2304.71 274.908   1
  -1  -1  -7 1540.17 219.042   1
  -1  -1  -7 1897.67 178.578   3
   1   1   7 2011.47 214.033   4
  -1  -1  -8 16126.3 484.347   3
  -1   1  -8 17105.6 760.074   1
  -1  -1  -8 17233.3 739.529   1
  -1  -1  -9 78551.9 1670.36   1
  -1  -1  -9 76248.2 1067.03   3
  -1  -1 -10 38294.1 1240.04   1
  -1   1 -10 38821.4 1239.72   1
   1  -1  11 189.580 326.886   2
  -1   1 -11 776.465 276.822   1
  -1  -1 -11 964.685 276.810   1
   1  -1  12 11545.6 798.266   2
  -1  -1 -12 13460.7 805.749   1
  -1  -1 -13 4860.44 528.591   1
   1  -1  13 5594.00 622.355   2
  -1  -1 -14 110.718 247.902   1
   1  -1  14-91.2246 288.943   2
   1   1  14-224.290 287.850   2
   1   1  15 2259.36 474.836   2
  -1  -1 -15 1469.13 368.306   1
   1  -1  15 2132.60 476.717   2
  -1  -1 -16 2575.28 473.761   1
  -1   2  16 555.373 355.713   2
  -1  -2  15 1637.20 472.294   2
   1  -2 -15 955.840 314.633   1
  -1   2  15 1438.76 413.062   2
  -1   2  14 300.526 294.029   2
   1  -2 -14 52.9532 199.886   1
   1  -2 -13 900.902 259.544   1
  -1   2  13 1053.61 340.533   2
  -1  -2  13 1341.80 421.659   2
  -1  -2  12 220.252 279.483   2
  -1   2  12-122.738 266.185   2
   1  -2 -12-65.1165 207.734   1
  -1   2  11 6455.29 558.584   2
   1  -2 -11 6860.71 540.105   1
  -1  -2  11 6953.64 640.881   2
  -1   2  10 6058.55 505.050   2
  -1  -2  10 5875.05 581.698   2
   1  -2 -10 6554.53 495.293   1
   1   2 -10 6306.09 317.642   3
  -1  -2   9 592.818 262.258   2
   1   2  -9 461.607 114.364   3
   1   2  -8 5867.03 293.120   3
  -1  -2   8 5272.57 481.750   2
   1  -2  -8 5482.35 413.861   1
   1  -2  -7 3974.20 331.631   1
  -1  -2   7 3795.04 386.661   2
   1   2  -7 3431.48 223.263   3
   1  -2  -6 3799.69 318.965   1
   1   2  -6 4520.54 245.803   3
   1  -2  -6 4616.82 330.975   3
   1  -2  -5 68.4252 107.535   3
  -1  -2   5 8.10128 85.1638   1
  -1   2   5-50.2353 110.231   4
   1   2  -5 29.9557 80.2539   3
   1   2  -4 187356. 1402.42   3
   1  -2  -4 190631. 1586.41   4
  -1   2   4 193410. 1574.79   4
   1  -2  -4 190568. 1843.17   3
   1   2  -3 38039.7 606.893   3
   1  -2  -3 36704.7 778.628   3
  -1   2   3 37300.6 646.806   4
   1   2  -3 37238.1 692.781   2
  -1  -2   3 35263.9 552.651   3
  -1  -2   2 17530.9 385.685   3
   1   2  -2 17332.6 420.213   2
   1  -2  -2 16683.7 510.635   3
   1   2  -2 18230.7 417.973   3
  -1  -2  -1 42801.6 465.547   4
  -1   2  -1 42388.6 614.032   3
   1  -2   2 223149. 1164.54   3
  -1  -2  -2 222539. 1570.55   3
   1   2   2 220693. 1075.95   4
  -1  -2  -2 222956. 1063.23   4
   1  -2   3 12234.4 236.978   3
  -1   2  -3 11479.5 270.245   3
  -1  -2  -3 11714.4 275.732   4
   1   2   3 11784.2 272.053   4
  -1  -2  -3 12332.0 394.136   3
  -1  -2  -4 23653.6 570.159   3
   1  -2   4 23786.8 643.843   1
  -1  -2  -4 23309.5 443.891   4
   1  -2   4 22179.0 287.207   3
  -1   2  -4 23357.0 342.109   3
   1   2   4 21685.5 542.795   3
   1   2   4 23273.3 437.392   4
  -1   2  -5 41109.3 408.369   3
   1   2   5 43604.5 679.156   4
  -1  -2  -5 46061.2 829.453   3
   1   2   5 43403.7 804.600   3
   1   2   6 2274.36 211.913   3
  -1  -2  -6 2194.91 216.538   3
   1   2   6 2217.78 187.151   4
  -1  -2  -6 2541.94 282.818   1
  -1  -2  -7 9885.93 443.347   3
  -1  -2  -7 11812.6 584.657   1
   1   2   7 11134.8 430.162   4
   1   2   7 10765.7 440.067   3
  -1  -2  -8 68.6932 102.959   3
  -1  -2  -8-145.236 241.011   1
  -1  -2  -9 292.987 210.538   1
  -1  -2  -9 837.166 161.337   3
   1  -2  10 1480.59 293.866   2
  -1  -2 -10 2339.15 363.333   1
   1  -2  11 5199.38 574.865   2
  -1  -2 -11 5501.23 531.959   1
  -1  -2 -12 365.641 262.197   1
   1  -2  12 98.8404 266.972   2
   1  -2  13 41.2287 278.408   2
  -1  -2 -13 72.5161 252.009   1
   1  -2  14 2622.30 525.616   2
   1   2  14 2182.40 429.842   2
  -1  -2 -14 2814.43 448.955   1
   1  -2  15-284.995 386.691   2
   1   2  15-171.909 317.099   2
  -1  -2 -15 234.425 243.569   1
  -1   3  16 1285.30 382.512   2
   1  -3 -15 256.755 267.885   1
  -1   3  15-195.151 293.312   2
  -1   3  14 2427.61 453.902   2
   1  -3 -14 2237.62 406.370   1
  -1  -3  14 2401.15 510.434   2
  -1   3  13 10639.9 761.025   2
  -1  -3  13 10779.1 859.238   2
   1  -3 -13 11426.7 754.890   1
   1  -3 -12 2225.60 358.645   1
  -1  -3  12 2725.41 495.644   2
  -1   3  12 2662.93 404.589   2
  -1  -3  11 223.217 290.729   2
  -1   3  11 155.914 217.209   2
   1  -3 -11-182.590 259.749   1
   1   3 -10 12712.3 451.927   3
   1  -3 -10 12395.3 700.978   1
  -1  -3  10 13182.2 833.723   2
   1   3  -9 26365.7 657.298   3
  -1  -3   9 28318.8 1121.20   2
   1  -3  -9 27255.0 935.839   1
   1   3  -8 18320.3 547.791   3
   1  -3  -8 18943.4 731.091   1
  -1  -3   8 20045.7 897.788   2
   1  -3  -7 23567.0 769.662   1
   1   3  -7 22520.6 591.488   3
   1  -3  -6 104915. 1426.14   4
   1   3  -6 104648. 1241.57   3
  -1  -3   5 84155.9 988.487   3
   1  -3  -5 81230.2 1157.42   4
  -1   3   5 82151.6 1398.10   3
   1   3  -5 80769.5 1069.10   3
  -1  -3   4 30798.8 582.372   3
   1   3  -4 32314.6 663.732   3
  -1   3   4 31115.8 676.016   4
   1  -3  -4 32440.0 684.128   4
   1   3  -3 75048.5 1036.89   2
   1   3  -3 72241.8 986.345   3
   1  -3  -3 76309.0 1221.15   3
   1  -3  -3 72752.9 967.930   4
  -1   3   3 72297.6 954.826   4
  -1  -3   3 73392.4 907.036   3
  -1  -3   2 269495. 1764.02   3
  -1   3   2 271285. 1756.86   4
   1   3  -2 262284. 1881.53   3
   1   3  -2 270778. 1811.76   2
   1  -3  -2 263637. 2209.50   3
   1  -3  -1 56105.8 953.962   3
   1   3  -1 52633.4 734.686   2
  -1  -3   1 53662.1 817.818   3
  -1   3   1 54581.1 780.511   4
   1  -3   0 88474.0 607.840   2
   1  -3   0 88242.9 1160.25   3
   1  -3   1 196182. 1507.26   3
  -1  -3  -1 193456. 1657.40   3
  -1  -3  -1 195023. 1264.91   4
  -1   3  -1 188998. 1597.14   3
  -1  -3  -2 17349.9 527.740   3
   1  -3   2 17210.4 443.377   2
  -1  -3  -2 17137.8 373.867   4
  -1   3  -2 17073.9 468.145   3
   1  -3   2 16559.6 422.258   3
   1  -3   3 8394.87 372.134   2
   1   3   3 8581.82 281.677   4
   1  -3   3 8683.41 279.030   3
  -1  -3  -3 8849.77 283.596   4
  -1   3  -3 8614.99 316.385   3
  -1  -3  -3 8595.07 394.161   3
  -1  -3  -4 120495. 1096.87   4
   1  -3   4 122680. 948.189   3
   1   3   4 123332. 1480.17   3
  -1   3  -4 119626. 1112.81   3
   1   3   4 120770. 1101.69   4
  -1  -3  -4 125783. 1530.00   3
   1  -3   5 54141.8 1135.42   2
  -1  -3  -5 51699.1 776.610   4
  -1  -3  -5 54074.1 1038.65   3
   1  -3   5 49832.8 587.539   3
   1   3   5 51785.2 772.038   4
  -1   3  -5 52770.2 682.297   3
   1   3   5 51585.6 988.806   3
   1   3   6 40278.0 917.693   3
   1   3   6 40893.2 754.622   4
  -1  -3  -6 40941.6 1025.22   1
   1  -3   6 42609.1 1094.16   2
  -1   3  -6 40497.3 558.913   3
  -1  -3  -7 5189.72 423.732   1
  -1   3  -7 5230.39 185.345   3
   1   3   7 5695.90 366.562   3
   1  -3   7 5178.04 447.878   2
  -1  -3  -8 7157.41 505.526   1
   1   3   8 7087.57 423.075   3
   1  -3   8 6544.30 520.096   2
   1  -3   9 37471.3 1288.03   2
  -1  -3  -9 38735.2 1212.83   1
  -1  -3 -10 26427.8 1087.94   1
   1  -3  10 29304.8 1196.02   2
  -1  -3 -11 1725.47 315.168   1
   1  -3  11 2364.46 413.905   2
   1  -3  12 11009.4 852.345   2
  -1  -3 -12 9881.79 715.862   1
  -1  -3 -13 7217.40 654.658   1
   1  -3  13 7671.56 745.887   2
  -1  -3 -14 465.179 271.153   1
   1  -3  14 891.060 381.618   2
  -1  -3 -15 307.346 272.856   1
   1   3  15-326.757 362.834   2
   1  -4 -15 1907.54 408.797   1
  -1   4  15 1911.41 423.237   2
  -1   4  14 1406.35 363.189   2
  -1  -4  14 684.352 386.417   2
   1  -4 -14 1714.27 375.285   1
  -1  -4  13 25.6824 361.416   2
  -1   4  13-353.946 290.134   2
   1  -4 -13-262.645 264.195   1
   1  -4 -12 147.081 227.853   1
  -1   4  12 431.670 227.404   2
  -1  -4  12-145.990 340.763   2
  -1   4  11 9340.73 626.760   2
   1  -4 -11 10442.1 691.236   1
  -1  -4  11 10351.6 784.853   2
  -1  -4  10 6100.26 593.319   2
   1   4 -10 6287.98 344.354   3
   1  -4 -10 5475.40 476.194   1
   1  -4  -9 2737.07 354.698   1
  -1  -4   9 2903.43 424.951   2
   1   4  -9 2528.44 239.270   3
   1  -4  -8 85368.9 1595.28   1
   1   4  -8 83339.4 1238.16   3
  -1  -4   8 86187.6 1854.50   2
   1   4  -7 23962.2 668.650   3
  -1  -4   7 24679.5 914.930   2
   1  -4  -7 25358.7 780.009   4
   1  -4  -6 4533.68 328.713   4
  -1  -4   6 3910.12 355.125   2
   1   4  -6 4363.85 301.789   3
  -1  -4   6 4005.15 258.002   3
  -1   4   6 4299.80 381.401   3
   1  -4  -5 14274.4 514.928   4
  -1  -4   5 13823.6 604.025   2
  -1  -4   5 13442.9 431.218   3
  -1   4   5 14646.8 655.448   3
   1   4  -5 14118.7 512.912   3
  -1  -4   4 93449.1 1154.94   3
   1  -4  -4 93037.5 1241.07   4
  -1  -4   4 95402.4 1416.01   2
   1   4  -4 91279.2 1285.56   3
  -1   4   4 97437.6 1595.86   3
   1   4  -3 83702.3 1218.03   3
  -1  -4   3 84649.3 1110.27   3
   1  -4  -3 85897.9 1157.18   4
  -1  -4   3 82806.1 1216.85   2
  -1  -4   2 1383.42 176.394   3
  -1  -4   2 1252.90 187.219   2
   1   4  -2 1174.47 139.465   2
   1  -4  -2 1441.09 173.741   4
   1   4  -2 1760.82 208.502   3
   1   4  -1 10873.7 371.893   2
  -1  -4   1 10849.8 432.449   3
  -1   4   1 10800.7 401.115   4
  -1  -4   0 51194.4 953.677   3
   1  -4   0 51956.9 968.905   3
  -1  -4  -1 72000.3 921.063   4
  -1   4  -1 71513.3 1149.90   3
   1  -4   1 72023.1 1082.20   3
   1  -4   1 68229.7 787.854   2
  -1   4  -2 119893. 1467.28   3
   1  -4   2 124446. 1342.79   3
   1  -4   2 122458. 1229.87   2
  -1  -4  -2 125456. 1205.77   4
   1  -4   3 80084.7 1014.88   3
  -1  -4  -3 82164.2 978.691   4
   1  -4   3 77662.5 1136.54   2
  -1   4  -3 78926.1 1134.66   3
   1   4   3 79277.5 968.384   4
  -1   4  -4 45817.6 835.861   3
   1   4   4 46249.4 764.238   4
  -1  -4  -4 46303.0 768.509   4
   1  -4   4 44647.7 974.509   2
   1   4   4 49203.0 1052.92   3
   1  -4   4 45048.4 725.726   3
   1  -4   5 356.702 95.6564   3
   1   4   5 245.764 90.1227   4
   1  -4   5 175.523 176.733   2
   1   4   5 614.722 195.197   3
  -1   4  -5 238.144 98.5735   3
  -1  -4  -5 271.969 104.311   4
   1   4   6 41694.0 1043.47   3
  -1  -4  -6 39507.4 785.145   4
   1  -4   6 41607.7 1136.74   2
   1  -4   6 37731.4 596.764   3
  -1   4  -6 39689.5 729.210   3
  -1   4  -7 72427.5 906.604   3
  -1  -4  -7 72481.7 1488.95   1
   1  -4   7 71834.3 1591.87   2
   1   4   7 74057.3 1406.63   3
   1   4   8 23613.1 832.128   3
  -1   4  -8 23387.4 467.146   3
  -1  -4  -8 22561.8 886.566   1
   1  -4   8 23483.2 975.395   2
  -1   4  -9 1894.11 109.472   3
  -1  -4  -9 1977.16 329.941   1
   1  -4   9 2257.37 386.730   2
   1   4   9 1527.69 255.292   3
   1  -4  10 11975.8 781.818   2
  -1  -4 -10 11971.8 731.499   1
  -1  -4 -11 13676.4 836.336   1
   1  -4  11 14162.6 914.061   2
  -1  -4 -12 2100.88 385.587   1
   1  -4  12 3306.21 522.814   2
  -1  -4 -13 209.305 246.382   1
   1  -4  13 236.241 287.367   2
  -1  -4 -14 3036.91 494.011   1
   1  -4  14 3515.94 594.954   2
   1   4  15 469.233 290.755   2
  -1  -4 -15 898.831 346.775   1
   1  -5 -15 177.368 244.493   1
   1  -5 -14 456.232 255.214   1
  -1   5  13 3020.29 422.483   2
  -1  -5  13 2128.76 485.430   2
   1  -5 -13 3212.13 471.225   1
  -1   5  12 2485.85 370.764   2
   1  -5 -12 2973.24 416.755   1
  -1  -5  12 2745.54 477.256   2
  -1   5  11 272.416 200.605   2
   1  -5 -11 342.459 227.505   1
  -1  -5  11-9.91439 351.592   2
  -1  -5  10-302.498 356.208   2
   1  -5 -10 206.075 208.619   1
  -1  -5   9 13976.0 828.374   2
   1   5  -9 14985.7 575.035   3
   1  -5  -9 14523.8 752.560   1
  -1  -5   8 86.7122 309.256   2
   1   5  -8 537.867 164.326   3
   1  -5  -8 442.373 181.686   4
   1  -5  -7 329.080 192.421   4
  -1  -5   7-130.296 303.903   2
  -1   5   7-57.4411 224.524   3
   1   5  -7 104.795 131.858   3
  -1   5   6 22641.4 903.882   3
  -1  -5   6 21128.1 828.227   2
   1   5  -6 21230.6 694.153   3
   1  -5  -6 20919.6 708.172   4
   1  -5  -5 10002.3 479.935   4
   1   5  -5 9643.65 471.120   3
  -1   5   5 10269.5 592.127   3
  -1  -5   5 9925.05 550.948   2
  -1   5   4 11117.9 602.641   3
  -1  -5   4 10640.1 523.802   2
   1   5  -4 10049.2 489.211   3
   1  -5  -4 10330.1 469.697   4
   1  -5  -3 24319.0 685.768   4
  -1  -5   3 23524.6 708.556   2
  -1   5   3 25303.9 870.761   3
   1   5  -3 24013.3 740.423   3
   1  -5  -2 61427.4 1052.82   4
   1   5  -2 59064.3 1169.44   3
   1   5  -1 14896.2 466.450   2
   1  -5  -1 16191.2 535.482   4
   1   5  -1 17519.7 650.458   3
  -1   5   1 16250.9 670.689   3
   1   5   0 43264.9 1019.39   3
   1   5   0 40272.4 744.472   2
  -1   5   0 43545.6 1048.15   3
   1  -5   0 45286.1 894.249   4
  -1   5   0 44877.3 616.734   2
  -1  -5  -1 25284.6 627.429   4
   1  -5   1 23941.2 520.835   2
  -1   5  -1 25912.0 781.524   3
  -1   5  -1 25772.9 547.280   2
  -1   5  -2 37829.6 928.897   3
  -1  -5  -2 36950.2 755.164   4
   1  -5   2 35042.7 704.022   2
   1  -5   3 3155.27 250.468   2
   1   5   3 3999.95 346.684   3
  -1   5  -3 3744.09 303.061   3
  -1  -5  -3 4088.98 269.488   4
  -1  -5  -4 62.6914 99.1328   4
   1  -5   4 140.969 103.327   3
   1  -5   4 443.992 203.979   2
  -1   5  -4 11.2805 139.739   3
   1   5   4-7.10011 174.807   3
  -1  -5  -5 1303.69 191.240   4
   1  -5   5 1363.67 170.100   3
   1  -5   5 1366.81 274.450   2
  -1   5  -5 964.665 160.391   3
   1  -5   6 8897.13 567.680   2
  -1   5  -6 8069.93 393.659   3
  -1  -5  -6 7500.64 377.286   4
   1  -5   6 7710.30 324.757   3
   1   5   6 8568.89 533.567   3
  -1   5  -7 315.692 105.234   3
   1  -5   7 840.552 293.452   2
   1   5   7 287.806 177.768   3
  -1  -5  -7 465.849 154.952   4
   1  -5   7 426.716 92.4153   3
   1   5   8 1063.85 230.262   3
   1  -5   8 1052.35 322.944   2
  -1   5  -8 1035.57 138.300   3
  -1  -5  -8 1639.80 352.834   1
  -1  -5  -9 4371.84 472.512   1
   1  -5   9 4064.20 498.928   2
   1   5   9 3579.37 385.973   3
   1  -5  10 14.6330 272.365   2
  -1  -5 -10 88.3954 199.609   1
   1  -5  11 75.2216 308.849   2
  -1  -5 -11-201.049 277.481   1
  -1  -5 -12 8605.95 726.231   1
   1  -5  12 9668.38 839.878   2
  -1  -5 -13 558.548 279.045   1
   1  -5  13 1514.76 463.250   2
  -1  -5 -14 127.298 264.430   1
   1   5  15-604.196 368.090   2
   1  -6 -14 1634.02 402.184   1
   1  -6 -13-602.182 333.289   1
  -1  -6  13-307.108 375.064   2
   1  -6 -12 2628.16 414.645   1
  -1  -6  12 2541.35 486.287   2
  -1  -6  11 6997.50 694.502   2
   1  -6 -11 9037.69 678.704   1
  -1  -6  10 25568.3 1190.70   2
   1  -6 -10 24740.9 1068.29   1
   1   6  -9 720.482 192.299   3
  -1  -6   9 354.353 262.488   2
   1  -6  -9 639.068 221.738   4
   1   6  -8 18904.6 731.401   3
  -1  -6   8 18571.1 922.710   2
   1  -6  -8 18472.6 764.523   4
   1   6  -7 37526.0 1021.11   3
  -1   6   7 37768.7 1264.19   3
  -1  -6   7 40196.5 1244.36   2
   1  -6  -7 37663.9 1026.41   4
   1  -6  -6 704.823 198.962   4
  -1  -6   6 777.299 272.300   2
  -1   6   6 673.901 245.407   3
   1   6  -6 959.801 210.813   3
   1   6  -5 14296.9 655.494   3
  -1  -6   5 15063.6 716.574   2
  -1   6   5 14636.1 767.536   3
   1  -6  -5 14666.6 616.545   4
   1   6  -4 58421.0 1280.12   3
   1  -6  -4 58905.6 1175.86   4
  -1  -6   4 60173.2 1251.47   2
  -1   6   4 58403.5 1471.76   3
   1  -6  -3 39460.1 943.448   4
   1   6  -3 39000.6 1057.08   3
  -1   6   3 41930.9 1208.21   3
   1  -6  -2-26.7292 146.202   4
  -1   6   2 98.4010 60.7438   2
  -1   6   2 188.332 188.650   3
   1   6  -2 277.080 213.133   3
  -1   6   1 16133.7 371.773   2
  -1   6   1 16703.2 762.274   3
   1  -6  -1 16939.4 605.765   4
   1   6  -1 16918.2 709.501   3
   1   6   0 175832. 1657.86   2
  -1  -6   0 177316. 1851.48   4
  -1   6   0 173424. 1391.88   2
  -1   6   0 178220. 2313.54   3
   1   6   0 177025. 2288.39   3
   1  -6   0 176710. 1954.75   4
  -1  -6  -1 22154.6 647.767   4
   1  -6   1 22265.0 695.615   4
   1   6   1 23310.7 848.494   3
  -1   6  -1 22880.5 555.916   2
  -1   6  -1 23560.3 836.044   3
  -1   6  -2-289.509 230.434   3
  -1  -6  -2 74.6588 120.113   4
   1   6   2-103.706 205.759   3
  -1  -6  -3 126717. 1554.80   4
  -1   6  -3 121019. 1840.66   3
   1  -6   3 123676. 1568.43   2
   1   6   3 126138. 1993.25   3
  -1  -6  -4 39014.1 880.752   4
  -1   6  -4 38055.0 1011.98   3
   1  -6   4 37710.7 953.439   2
   1   6   4 38239.5 1132.03   3
   1  -6   5 2950.24 322.631   2
  -1  -6  -5 3775.09 307.427   4
  -1   6  -5 3158.27 311.247   3
   1   6   5 3724.18 405.591   3
  -1   6  -6 2485.40 266.916   3
   1   6   6 3016.54 383.379   3
   1  -6   6 1834.04 264.592   2
  -1  -6  -6 2770.52 274.625   4
   1   6   7 19552.3 864.406   3
  -1  -6  -7 19202.1 662.812   4
   1  -6   7 20404.4 895.871   2
  -1   6  -7 19477.2 665.696   3
   1  -6   8 12894.9 784.237   2
  -1  -6  -8 11879.5 544.678   4
  -1   6  -8 11475.4 495.352   3
   1   6   8 11081.6 673.205   3
   1   6   9-150.266 210.509   3
   1  -6   9 309.430 289.025   2
  -1  -6  -9 331.888 255.911   1
  -1  -6 -10 14838.3 871.359   1
   1   6  10 13916.4 785.469   3
   1  -6  10 13368.0 881.544   2
   1  -6  11 12521.3 912.933   2
  -1  -6 -11 12000.5 816.746   1
  -1  -6 -12 1033.84 347.388   1
   1  -6  12 931.324 382.765   2
   1  -6  13 1930.36 494.947   2
  -1  -6 -13 721.398 307.993   1
  -1  -6 -14 1899.69 418.068   1
   1  -7 -14-144.790 338.423   1
   1  -7 -13 196.898 251.576   1
   1  -7 -12 285.167 249.774   1
  -1  -7  12 341.346 376.516   2
   1  -7 -11 355.861 279.431   1
  -1  -7  11 7.01136 289.703   2
  -1  -7  10 2051.75 459.150   2
   1  -7 -10 2790.43 441.702   1
   1  -7  -9 101.533 198.586   4
  -1  -7   9 104.652 297.734   2
   1   7  -9 206.812 182.542   3
   1   7  -8-172.671 169.798   3
  -1  -7   8-114.383 280.295   2
   1  -7  -8 39.9830 185.796   4
  -1   7   8-532.610 316.382   3
   1   7  -7 1744.29 290.164   3
   1  -7  -7 1736.12 286.856   4
  -1  -7   7 2183.44 407.479   2
  -1   7   7 1768.39 349.935   3
  -1   7   6 1169.07 316.932   3
   1  -7  -6 1313.46 264.574   4
  -1  -7   6 2253.04 408.494   2
   1   7  -6 1551.14 307.310   3
  -1  -7   5 13017.6 686.996   2
   1   7  -5 12754.6 676.475   3
   1  -7  -5 12959.4 635.838   4
  -1   7   5 12990.5 773.946   3
   1  -7  -4 728.655 217.156   4
   1   7  -4 773.789 252.081   3
  -1   7   4 618.384 252.924   3
   1  -7  -3 2056.54 275.985   4
   1   7  -3 2540.33 335.744   3
  -1   7   3 2046.08 154.628   2
  -1   7   3 2851.21 400.644   3
  -1   7   2 3264.80 430.744   3
  -1   7   2 2450.46 152.649   2
   1   7  -2 3161.45 376.918   3
   1  -7  -2 3032.91 332.294   4
   1   7  -1 1145.06 274.193   3
  -1   7   1 1226.10 319.257   3
   1  -7  -1 1114.17 219.988   4
  -1   7   1 979.547 128.776   2
  -1   7   0 617.380 106.083   2
   1   7   0 474.559 219.132   3
   1  -7   0 394.092 156.264   4
  -1   7   0 832.119 295.291   3
  -1  -7   0 224.601 168.961   4
  -1  -7  -1 10092.5 495.587   4
   1  -7   1 10127.2 529.583   4
  -1   7  -1 10179.2 640.809   3
   1   7   1 10302.4 629.614   3
   1   7   2 183.416 223.195   3
  -1  -7  -2 184.407 153.003   4
  -1   7  -2 262.220 224.234   3
   1  -7   2 480.121 206.959   4
  -1  -7  -3 4989.51 356.779   4
   1   7   3 4757.06 442.381   3
  -1   7  -3 4812.77 408.862   3
   1  -7   3 5538.53 370.815   2
  -1   7  -4-11.5601 214.281   3
   1   7   4 143.308 228.546   3
   1  -7   4 276.869 228.548   2
  -1  -7  -4 98.5267 143.347   4
   1  -7   5 263.892 221.265   2
  -1   7  -5 205.833 181.549   3
  -1  -7  -5 358.362 177.662   4
  -1  -7  -6 1334.50 228.203   4
  -1   7  -6 872.842 188.856   3
   1   7   6 1002.87 292.316   3
   1  -7   6 674.928 266.077   2
  -1   7  -7 1402.67 228.914   3
  -1  -7  -7 1199.03 221.449   4
   1  -7   7 899.131 260.872   2
   1   7   7 1363.62 316.228   3
   1   7   8 673.345 268.001   3
  -1  -7  -8 1024.00 226.279   4
  -1   7  -8 1114.34 219.626   3
   1  -7   8 260.930 279.689   2
  -1  -7  -9 844.963 241.207   4
   1  -7   9 262.997 325.754   2
   1   7   9 519.672 234.558   3
  -1  -7 -10 2156.22 412.334   1
   1   7  10 1412.97 314.135   3
   1  -7  10 1049.73 343.462   2
   1  -7  11-493.920 412.604   2
  -1  -7 -11-3.65596 256.843   1
   1  -7  12-82.3770 372.699   2
  -1  -7 -12 127.429 276.304   1
  -1  -7 -13 1195.16 393.052   1
   1  -8 -13-35.2550 276.786   1
   1  -8 -12 1067.21 376.502   1
  -1  -8  12 576.928 389.017   2
   1  -8 -11 8499.57 729.313   1
  -1  -8  11 9363.92 842.399   2
  -1  -8  10 4110.09 596.653   2
   1  -8 -10 3103.09 415.997   4
  -1  -8   9 1051.88 401.964   2
   1  -8  -9 1084.76 274.018   4
  -1   8   8 33183.0 1366.64   3
   1  -8  -8 36373.8 1165.62   4
   1   8  -8 36575.4 1188.85   3
  -1  -8   8 36629.2 1356.67   2
  -1  -8   7 30815.3 1165.71   2
  -1   8   7 29433.4 1254.37   3
   1  -8  -7 30193.6 1045.12   4
   1   8  -7 28609.1 1079.94   3
   1  -8  -6 16095.6 744.458   4
   1   8  -6 15046.8 785.296   3
  -1   8   6 15460.7 913.563   3
  -1  -8   6 17700.6 855.060   2
   1  -8  -5 16557.9 757.926   4
  -1   8   5 15675.5 904.282   3
   1   8  -5 14894.3 805.026   3
   1   8  -4 8302.91 612.491   3
   1  -8  -4 8020.62 525.198   4
  -1   8   4 8525.64 668.711   3
  -1   8   3 7349.12 625.394   3
   1   8  -3 7257.22 567.499   3
   1  -8  -3 6164.84 447.431   4
  -1   8   2 239.276 92.6939   2
   1   8  -2 91.1019 243.320   3
  -1   8   2 428.204 265.033   3
   1  -8  -2-349.284 236.145   4
   1   8  -1 38175.8 1280.17   3
  -1   8   1 38225.2 703.648   2
  -1   8   1 39945.9 1344.18   3
   1  -8  -1 36173.1 1027.54   4
  -1  -8   1 37743.1 1048.56   4
  -1  -8   0 74935.6 1434.44   4
   1  -8   0 75470.1 1493.42   4
  -1   8   0 76113.3 1079.68   2
   1   8   0 73171.3 1774.31   3
  -1   8   0 76764.4 1836.94   3
  -1  -8  -1 41810.6 1072.44   4
  -1   8  -1 42084.7 1349.33   3
   1  -8   1 41439.2 1129.00   4
   1   8   1 42118.7 1349.29   3
  -1  -8  -2 2341.48 271.965   4
   1   8   2 2018.28 337.696   3
  -1   8  -2 2176.84 363.221   3
   1  -8   2 1755.51 288.677   4
   1  -8   3 36197.6 1103.23   4
  -1   8  -3 38088.5 1235.80   3
   1   8   3 37594.2 1296.86   3
  -1  -8  -3 38138.6 1012.01   4
  -1  -8  -4 10907.2 554.873   4
   1   8   4 11325.9 743.938   3
   1  -8   4 10309.4 565.873   2
  -1   8  -5 532.495 221.196   3
   1   8   5 781.452 319.192   3
  -1  -8  -5 621.760 197.408   4
   1  -8   5 673.342 261.491   2
  -1  -8  -6 14332.3 666.883   4
  -1   8  -6 14097.1 725.628   3
   1   8   6 14597.4 849.034   3
   1  -8   6 15334.6 769.762   2
  -1   8  -7 26403.4 959.888   3
  -1  -8  -7 28134.0 924.271   4
   1  -8   7 27048.5 1090.77   2
   1   8   7 26717.0 1158.92   3
  -1  -8  -8 26109.8 907.888   4
   1   8   8 25086.5 1144.66   3
   1  -8   8 26492.5 1133.93   2
   1  -8   9 5.86422 305.256   2
  -1  -8  -9 218.140 198.671   4
   1   8   9-200.654 277.888   3
  -1  -8 -10 6259.75 639.398   1
   1  -8  10 4596.68 577.823   2
   1   8  10 5448.28 585.240   3
   1  -8  11 6102.57 676.126   2
  -1  -8 -11 6944.90 687.040   1
   1  -8  12 861.136 357.899   2
  -1  -8 -12 1272.08 371.854   1
  -1  -9  11 300.374 369.553   2
   1  -9 -11 672.378 319.327   1
   1  -9 -10 929.859 314.038   4
  -1  -9  10 644.843 384.429   2
   1  -9  -9 244.616 258.809   4
  -1  -9   9 529.131 372.593   2
  -1   9   8 476.818 228.079   3
  -1  -9   8 1374.97 410.848   2
   1  -9  -8 978.062 289.925   4
   1   9  -8 874.842 279.297   3
  -1   9   7 733.664 296.846   3
   1   9  -7 885.701 254.064   3
   1  -9  -7 1002.67 245.614   4
   1  -9  -6 6669.91 546.657   4
  -1   9   6 6891.52 677.757   3
   1   9  -6 6321.86 583.067   3
   1  -9  -5 2711.93 384.544   4
  -1   9   5 2238.79 436.313   3
   1   9  -5 2095.05 384.094   3
  -1   9   4 89.4714 216.926   3
   1  -9  -4 375.730 218.268   4
   1   9  -4 643.711 294.661   3
  -1   9   3 1893.27 379.979   3
   1  -9  -3 1628.88 279.350   4
   1   9  -3 1433.53 326.090   3
   1  -9  -2 336.785 189.860   4
   1   9  -2 245.411 234.795   3
  -1   9   2 575.215 301.002   3
  -1  -9   2 600.472 238.680   4
  -1   9   1 2552.16 443.908   3
   1  -9  -1 2081.47 325.500   4
  -1  -9   1 1994.61 304.767   4
   1   9  -1 2486.97 403.507   3
   1   9   0-325.231 307.274   3
  -1  -9   0-200.394 214.224   4
   1  -9   0-352.552 240.859   4
  -1   9   0 126.040 210.382   3
   1   9   1-149.437 279.154   3
  -1   9  -1 582.077 304.518   3
   1  -9   1 173.812 192.339   4
  -1  -9  -1 203.212 168.074   4
   1  -9   2 517.791 230.439   4
  -1  -9  -2 316.019 207.457   4
   1   9   2 100.617 310.525   3
  -1   9  -2 675.652 306.391   3
   1  -9   3 2119.20 326.783   4
  -1   9  -3 2896.74 429.197   3
   1   9   3 2462.29 401.194   3
  -1  -9  -3 2375.70 311.056   4
  -1  -9  -4 7219.79 493.700   4
   1  -9   4 7457.44 567.700   4
   1   9   4 7579.37 694.163   3
  -1   9  -4 6586.61 590.694   3
   1  -9   5 6665.94 526.432   2
  -1  -9  -5 6878.85 498.795   4
   1   9   5 6553.87 618.218   3
  -1   9  -5 6853.14 580.372   3
   1  -9   6 1503.40 333.905   2
  -1   9  -6 1298.11 312.037   3
   1   9   6 1712.57 384.908   3
  -1  -9  -6 1426.20 272.982   4
   1   9   7 500.428 298.670   3
  -1  -9  -7 244.631 207.621   4
   1  -9   7 734.973 312.053   2
  -1   9  -7 492.778 239.825   3
   1   9   8 1369.95 385.895   3
   1  -9   8 1482.84 367.901   2
  -1  -9  -8 1667.90 306.999   4
   1   9   9 769.615 301.086   3
   1  -9   9 1452.07 412.858   2
   1   9  10-87.7875 299.601   3
   1  -9  10 22.7411 331.320   2
   1   9  11-10.1656 276.565   3
   1  -9  11 430.149 356.115   2
  -1  -9 -11 556.658 318.243   1
  -1 -10  10 4194.25 642.828   2
  -1 -10   9 282.199 344.952   2
   1 -10  -9-410.639 297.068   4
  -1  10   8 2220.28 452.335   3
   1 -10  -8 2387.50 396.299   4
   1 -10  -7 9540.48 690.887   4
  -1  10   7 9372.93 836.383   3
   1  10  -7 8772.52 705.227   3
   1 -10  -6 370.913 263.938   4
   1  10  -6 50.0856 237.101   3
  -1  10   6 199.799 270.184   3
  -1  10   5 7955.95 729.952   3
   1 -10  -5 8293.97 619.362   4
   1  10  -5 8045.72 696.117   3
  -1  10   4 16111.0 1019.72   3
   1 -10  -4 15019.0 802.887   4
   1  10  -4 15276.5 939.220   3
   1  10  -3 1762.85 388.384   3
  -1  10   3 1805.48 408.972   3
   1 -10  -3 1536.74 300.905   4
  -1 -10   3 2217.19 372.246   4
  -1  10   2 747.064 340.532   3
  -1 -10   2 374.691 202.361   4
   1 -10  -2 617.325 232.329   4
   1  10  -2 323.676 258.988   3
  -1 -10   1 10292.0 639.258   4
   1 -10  -1 9780.08 632.698   4
   1  10  -1 10229.7 784.024   3
  -1  10   1 9918.81 794.701   3
   1 -10   0 26927.7 1022.12   4
  -1  10   0 27228.9 1275.33   3
  -1 -10   0 27140.1 1005.18   4
   1  10   0 28085.8 1279.03   3
   1 -10   1 11171.3 685.663   4
  -1 -10  -1 10542.9 629.537   4
  -1  10  -1 11462.3 835.130   3
   1  10   1 10152.5 777.648   3
   1 -10   2 3831.84 429.017   4
  -1  10  -2 4158.58 542.490   3
  -1 -10  -2 4169.71 410.966   4
   1  10   2 4818.69 562.932   3
  -1 -10  -3 21070.0 881.055   4
   1 -10   3 20141.9 938.667   4
   1  10   3 20969.5 1134.00   3
  -1  10  -3 21155.6 1096.94   3
   1 -10   4 15267.5 843.717   4
   1  10   4 16787.1 1021.32   3
  -1  10  -4 16481.8 954.781   3
  -1 -10  -4 16749.0 795.958   4
   1  10   5 1570.34 398.019   3
  -1  10  -5 598.266 267.981   3
  -1 -10  -5 1165.09 263.186   4
   1 -10   5 462.759 265.630   4
  -1  10  -6 179.627 238.079   3
   1  10   6 64.6011 235.662   3
  -1 -10  -6 11.1704 192.571   4
   1  10   7 4055.58 566.869   3
   1 -10   7 4331.49 508.290   2
  -1 -10  -7 4298.21 442.831   4
   1 -10   8 3274.49 482.482   2
   1  10   8 3252.83 530.634   3
   1  10   9-79.1239 317.607   3
   1 -10   9 584.737 366.320   2
   1  10  10 3144.06 533.393   3
   1 -10  10 4009.85 628.293   2
   1 -11  -8 305.626 277.379   4
  -1  11   7 529.717 349.327   3
   1 -11  -7 150.079 252.302   4
   1 -11  -6 5961.82 581.559   4
   1  11  -6 5341.77 605.881   3
  -1  11   6 5116.09 642.563   3
  -1  11   5 2710.07 487.003   3
   1  11  -5 2336.09 457.977   3
   1 -11  -5 2665.50 423.971   4
   1  11  -4 3.94925 292.515   3
  -1 -11   4 101.757 249.046   4
   1 -11  -4 47.9861 234.263   4
  -1  11   4 184.741 291.178   3
  -1 -11   3 1427.24 314.597   4
   1  11  -3 1062.30 349.597   3
  -1  11   3 1171.44 382.277   3
   1 -11  -3 1409.94 318.656   4
   1 -11  -2 6017.14 549.374   4
   1  11  -2 5602.59 628.999   3
  -1  11   2 5645.96 663.478   3
  -1 -11   2 5826.49 540.271   4
   1  11  -1 2603.99 431.580   3
  -1 -11   1 2919.21 403.102   4
   1 -11  -1 3415.91 448.664   4
  -1  11   1 3758.83 566.740   3
  -1 -11   0 559.681 262.205   4
   1  11   0 267.778 288.083   3
   1 -11   0-77.5710 249.516   4
  -1  11   0 686.908 355.319   3
  -1  11  -1 7144.57 731.863   3
   1 -11   1 6866.11 591.325   4
   1  11   1 8551.15 799.842   3
  -1 -11  -1 7292.81 584.474   4
   1 -11   2 12407.9 787.291   4
  -1 -11  -2 12237.5 730.613   4
  -1  11  -2 11985.5 910.175   3
   1  11   2 12746.3 973.170   3
   1 -11   3 2022.94 373.894   4
   1  11   3 2620.96 485.022   3
  -1  11  -3 2689.98 473.292   3
  -1 -11  -3 2325.86 355.759   4
  -1 -11  -4 288.958 202.043   4
   1 -11   4-182.556 263.443   4
  -1  11  -4 320.772 292.136   3
   1  11   4 675.656 335.813   3
   1 -11   5 5736.19 596.490   4
   1  11   5 5895.07 690.253   3
  -1 -11  -5 6672.53 566.798   4
  -1  11  -5 5384.93 625.929   3
  -1 -11  -6 3852.55 462.511   4
   1 -11   6 3636.90 505.510   4
   1  11   6 3967.25 599.406   3
  -1  11  -6 3526.69 501.551   3
   1  11   7-355.151 329.646   3
   1 -11   7-354.487 333.474   4
   1 -12  -7 2689.22 469.422   4
   1 -12  -6 472.993 315.465   4
   1  12  -6 98.9297 280.606   3
   1  12  -5 639.020 341.858   3
   1 -12  -5 1513.51 350.892   4
  -1 -12   4 657.482 310.053   4
   1  12  -4 577.071 359.470   3
  -1  12   4 218.786 348.470   3
   1 -12  -4 839.882 325.907   4
   1 -12  -3 1232.85 314.686   4
  -1  12   3 1620.42 427.523   3
   1  12  -3 1547.46 402.948   3
  -1 -12   3 1246.58 337.368   4
  -1 -12   2-69.6379 228.061   4
   1 -12  -2 271.568 210.836   4
   1  12  -2 401.036 364.894   3
  -1  12   2-98.5214 341.795   3
  -1 -12   1 531.758 296.890   4
   1 -12  -1 335.946 244.189   4
  -1  12   1 588.960 383.624   3
   1  12  -1 1200.51 422.165   3
   1  12   0 2733.77 531.402   3
  -1 -12   0 2774.21 414.925   4
  -1  12   0 3509.73 603.051   3
   1 -12   0 3477.98 478.189   4
   1 -12   1 1066.65 328.225   4
  -1 -12  -1 215.307 196.036   4
   1  12   1 1034.40 429.494   3
  -1  12  -1 1130.15 427.704   3
   1 -12   2 88.8670 210.926   4
   1  12   2 225.482 361.766   3
  -1  12  -2-88.3160 289.157   3
  -1 -12  -2 3.78462 234.777   4
  -1 -12  -3 2788.42 422.073   4
   1  12   3 3054.75 568.127   3
  -1  12  -3 2363.78 483.140   3
   1 -12   3 2720.32 450.472   4
   1 -12   4 1520.05 385.549   4
  -1 -12  -4 1773.18 370.261   4
   1  12   4 2434.19 512.759   3
  -1  12  -4 1076.92 353.674   3
  -1  12  -5 237.859 317.510   3
  -1 -12  -5-102.689 263.341   4
   1  13  -5 2933.93 597.906   3
   1  13  -4 751.395 429.020   3
   1  13  -3 1524.53 507.223   3
  -1 -13   0-118.528 260.119   4
  -1  13  -1 2810.37 562.857   3
  -1 -13  -1 3363.19 482.000   4
  -1 -13  -2 3988.64 510.449   4
  -1  13  -2 4162.61 670.549   3
  -1  13  -3 658.228 366.992   3
  -1 -13  -3 823.279 319.663   4
  -1 -13  -4 314.763 228.024   4
  -1  13  -4 312.249 354.735   3
  -2   0  15 10961.8 886.836   2
  -2   0  14 3500.95 537.713   2
  -2   0  13-122.505 302.506   2
   2   0 -12 10870.0 688.760   1
  -2   0  12 10493.3 756.428   2
   2   0 -11 15935.9 774.462   1
  -2   0  11 14595.8 838.449   2
   2   0 -10 2916.67 328.445   1
  -2   0  10 2954.27 410.036   2
   2   0  -9 31.6582 141.101   1
  -2   0   9 25.6847 237.913   2
  -2   0   8 45664.3 1196.81   2
   2   0  -8 51723.0 1106.26   1
  -2   0   7 217398. 2389.77   2
   2   0  -7 214097. 2062.69   1
   2   0  -6 2084.63 203.744   1
  -2   0   6 1983.61 264.662   2
  -2   0   6 2376.82 221.041   1
   2   0  -5 45791.0 775.472   1
  -2   0   5 47040.9 784.390   1
  -2   0   4 39644.2 767.206   2
   2   0  -4 40879.0 623.985   1
  -2   0   4 40866.0 623.534   1
   2   0  -4 42488.8 750.813   2
   2   0  -3 6734.32 274.227   2
   2   0  -3 6443.91 198.756   1
   2   0   2 151517. 832.715   3
   2   0   3 885209. 3834.54   1
   2   0   4 1339.66 79.8176   3
   2   0   4 1046.36 169.300   1
   2   0   5 1531.42 93.8501   3
  -2   0  -7 106039. 1779.97   1
  -2   0  -8 95236.0 1777.17   1
  -2   0  -9-119.051 230.275   1
  -2   0 -10 11796.9 712.047   1
  -2   0 -11 44731.2 1421.82   1
  -2   0 -12-37.7599 254.512   1
  -2   0 -13 11809.7 826.692   1
   2   0  14 11081.2 857.047   2
  -2   0 -14 13116.3 902.539   1
   2   0  15 1513.68 417.982   2
  -2  -1  15-28.3817 324.749   2
  -2   1  15 390.180 336.144   2
  -2   1  14 400.287 322.047   2
  -2  -1  14 842.738 375.002   2
   2  -1 -14 576.356 252.275   1
   2  -1 -13 257.947 184.283   1
  -2  -1  13 560.667 341.128   2
  -2   1  13 199.829 295.124   2
  -2   1  12 2801.18 426.063   2
  -2  -1  12 2885.50 503.056   2
   2  -1 -12 2279.25 325.854   1
  -2  -1  11 1737.56 372.746   2
  -2   1  11 1703.53 351.878   2
   2  -1 -11 1670.78 279.683   1
   2   1 -11 1756.35 213.738   3
  -2  -1  10 327.061 306.768   2
   2   1 -10-77.5964 147.975   3
  -2   1  10 156.321 229.903   2
   2  -1 -10 116.805 173.726   1
  -2  -1   9 1522.80 366.079   2
  -2   1   9 1033.79 268.718   2
   2  -1  -9 1720.70 263.166   1
  -2   1   8 12851.4 640.076   2
   2  -1  -8 14153.0 602.447   1
  -2  -1   8 13949.6 711.289   2
   2  -1  -7 2566.27 234.712   1
  -2   1   7 2816.52 302.411   2
  -2   1   6 22263.4 698.213   2
  -2  -1   6 23600.7 665.146   1
   2  -1  -6 22494.7 646.763   1
  -2  -1   5 4814.99 332.982   2
  -2   1   5 5433.66 318.730   2
   2  -1  -5 5210.16 270.909   1
  -2  -1   5 5613.91 274.727   1
  -2   1   4 782.744 144.077   2
   2   1  -4 598.400 122.139   2
  -2   1   4 754.104 151.150   4
   2  -1  -4 711.428 111.795   1
  -2  -1   4 643.584 102.391   1
   2  -1  -3 51812.5 685.892   2
  -2   1   3 51753.4 815.881   4
   2   1  -3 52995.7 814.893   2
  -2   1   3 51705.0 672.824   2
  -2   1   2 374.989 92.7218   2
   2  -1  -2 660.840 94.4992   2
  -2  -1  -2 213527. 1302.69   3
  -2  -1  -3 70245.4 775.372   3
   2   1   3 68762.0 725.623   3
   2   1   4 14270.8 290.653   4
  -2  -1  -4 13823.6 364.316   3
   2  -1   4 13682.2 535.524   1
   2   1   4 14022.0 342.817   3
   2   1   5 33842.3 557.316   4
  -2  -1  -5 33699.4 583.988   3
   2   1   5 35422.7 579.348   3
   2   1   6 17950.3 469.940   4
   2   1   6 17832.1 440.675   3
  -2  -1  -6 18333.3 437.305   3
   2   1   7 6374.60 275.641   3
  -2   1  -7 6604.56 465.989   1
  -2  -1  -7 6439.62 451.568   1
  -2  -1  -7 6407.49 274.283   3
   2   1   7 6181.60 316.810   4
  -2  -1  -8 344.371 89.8217   3
  -2  -1  -8 305.933 193.608   1
   2   1   8 458.790 128.141   4
  -2   1  -8 227.148 200.466   1
  -2  -1  -9 193.473 88.7524   3
  -2  -1  -9 254.377 215.181   1
  -2   1  -9 441.590 253.558   1
  -2  -1 -10 564.956 256.334   1
  -2   1 -10 314.097 221.028   1
  -2  -1 -11 2191.35 352.120   1
  -2   1 -11 2329.96 381.546   1
  -2  -1 -12 2474.59 422.648   1
   2  -1  13 1811.34 420.849   2
  -2  -1 -13 1836.68 355.340   1
  -2  -1 -14-134.812 276.821   1
   2  -1  14-347.712 370.544   2
   2  -1  15 111.927 329.944   2
   2   1  15-15.4293 303.456   2
  -2  -1 -15 640.949 337.965   1
  -2   2  16 1583.89 445.233   2
  -2  -2  15 3208.99 546.177   2
  -2   2  15 3950.82 590.679   2
   2  -2 -14 1439.35 313.191   1
  -2  -2  14 910.670 368.816   2
  -2   2  14 1756.60 425.309   2
   2  -2 -13 1003.15 249.250   1
  -2   2  13 1186.81 329.711   2
  -2  -2  13 1115.90 377.374   2
   2  -2 -12 21118.7 912.212   1
  -2   2  12 20684.7 995.169   2
  -2  -2  12 18960.2 1033.72   2
  -2   2  11 12625.8 740.280   2
   2   2 -11 14664.7 550.089   3
   2  -2 -11 14655.4 728.769   1
  -2  -2  11 14423.0 885.975   2
   2  -2 -10 5085.74 433.132   1
   2   2 -10 5116.95 318.992   3
  -2   2  10 5006.66 472.671   2
  -2  -2  10 5364.42 567.166   2
   2   2  -9 657.989 145.064   3
  -2   2   9 577.550 198.885   2
   2  -2  -9 319.522 180.140   1
  -2   2   8 65406.8 1379.18   2
   2   2  -8 67709.6 1087.17   3
  -2  -2   8 69446.3 1556.82   2
   2  -2  -8 71732.8 1358.50   1
  -2   2   7 132161. 1782.51   2
   2  -2  -7 137366. 1686.32   1
  -2  -2   7 136073. 2028.59   2
   2  -2  -6 4224.85 312.164   1
  -2   2   6 4235.57 309.967   2
  -2  -2   6 4281.87 281.488   1
   2   2  -6 4363.47 269.814   3
  -2  -2   6 3931.67 340.294   2
   2   2  -5 120802. 1324.68   3
  -2   2   5 124072. 1386.03   2
  -2  -2   5 127915. 1350.24   1
   2   2  -4 88894.0 1091.12   3
   2  -2  -4 92155.1 1402.52   3
  -2   2   4 88871.4 989.605   2
  -2   2   4 88070.0 1174.57   4
  -2   2   3 148087. 1009.73   2
  -2  -2   3 141854. 1303.66   3
   2   2  -3 142690. 1401.74   2
   2  -2  -3 141402. 1667.64   3
   2   2  -3 143817. 1369.64   3
  -2   2   3 142823. 1382.74   4
   2   2  -2 211.549 89.6588   2
  -2   2   2 63.1426 70.2579   4
  -2  -2   2 113.924 77.1645   3
   2  -2  -2 24.1857 111.678   3
  -2  -2   1 82609.1 954.067   3
  -2   2   1 81782.7 896.781   4
  -2   2   0 71582.3 809.411   4
  -2  -2  -1 263122. 1739.53   3
   2  -2   1 264742. 1669.32   3
  -2  -2  -2 35099.6 355.744   4
   2  -2   2 33490.0 541.611   3
  -2  -2  -2 34385.6 643.831   3
   2  -2   3 214770. 1891.05   1
   2  -2   3 217725. 1138.66   3
  -2  -2  -3 212391. 921.678   4
  -2  -2  -3 215511. 1659.18   3
   2   2   3 209810. 1581.31   3
   2   2   3 215976. 928.284   4
   2   2   4 81149.4 1015.77   3
   2   2   4 81841.4 675.216   4
   2  -2   4 81656.9 526.358   3
  -2  -2  -4 84339.1 1074.11   3
   2   2   5 4066.47 251.853   3
  -2  -2  -5 5061.96 282.283   3
   2   2   5 4249.74 192.016   4
   2   2   6 1536.93 137.818   4
   2   2   6 1767.51 186.585   3
  -2  -2  -6 1657.02 241.188   1
  -2  -2  -6 1455.16 183.574   3
   2   2   7 62126.8 919.381   4
  -2  -2  -7 60972.0 1011.55   3
   2   2   7 63025.9 1014.97   3
  -2  -2  -8 26088.5 682.293   3
   2   2   8 24856.9 638.389   4
  -2  -2  -8 27502.0 1017.09   1
   2   2   8 25891.2 685.299   3
  -2  -2  -9 527.489 145.110   3
  -2  -2  -9-173.958 304.141   1
  -2  -2 -10 38035.6 1272.88   1
  -2  -2 -11 30676.9 1207.24   1
  -2  -2 -12 4722.25 536.853   1
   2  -2  12 3649.12 486.007   2
   2  -2  13 5798.27 627.804   2
  -2  -2 -13 5577.07 584.653   1
   2  -2  14 1886.21 425.316   2
  -2  -2 -14 2430.09 429.255   1
  -2  -2 -15 853.255 315.078   1
  -2   3  16 2256.00 495.919   2
  -2   3  15 85.3620 295.943   2
  -2  -3  14 3221.92 508.372   2
   2  -3 -14 4129.11 477.702   1
  -2   3  14 4838.34 563.600   2
   2  -3 -13 359.557 195.998   1
  -2  -3  13-39.2325 357.926   2
  -2   3  13 447.651 277.207   2
   2  -3 -12 4966.99 477.795   1
  -2   3  12 4662.05 499.500   2
  -2  -3  12 3502.18 513.938   2
  -2   3  11-7.16916 228.025   2
  -2  -3  11-477.740 377.808   2
   2  -3 -11-325.528 247.512   1
  -2   3  10 23167.3 928.249   2
   2   3 -10 23089.8 696.139   3
  -2  -3  10 20938.1 1008.15   2
   2  -3 -10 23634.9 922.623   1
   2  -3  -9 11817.6 598.528   1
   2   3  -9 11494.1 491.247   3
  -2   3   9 11171.9 609.216   2
  -2  -3   9 11312.2 697.296   2
   2   3  -8 1660.61 211.517   3
  -2  -3   8 1217.66 277.059   2
  -2   3   8 1638.29 261.253   2
   2  -3  -8 2031.48 279.817   1
   2   3  -7 8916.12 420.711   3
  -2  -3   7 8273.04 526.456   2
   2  -3  -7 9175.02 474.059   1
  -2   3   7 8429.54 435.601   2
   2   3  -6 59227.7 1021.72   3
   2  -3  -6 59751.8 1144.83   4
  -2   3   6 56654.3 1022.15   2
  -2  -3   6 61446.7 1310.63   2
   2  -3  -5 59249.5 1074.35   4
   2   3  -5 60747.5 1028.04   3
  -2   3   5 57803.0 907.949   2
  -2  -3   4 8333.16 347.356   3
   2  -3  -4 8154.15 377.703   4
   2   3  -4 8043.83 381.218   3
  -2   3   4 7837.15 287.150   2
  -2   3   3 300.042 61.2123   2
  -2  -3   3 479.890 112.666   3
   2   3  -3 328.648 135.056   3
  -2   3   2 4792.00 263.024   4
   2   3  -2 4962.37 280.968   2
   2   3  -2 5472.93 307.828   3
  -2  -3   2 5268.87 276.853   3
   2  -3  -2 5342.83 345.638   3
  -2  -3   1 26071.9 604.917   3
   2  -3  -1 26303.0 698.840   3
  -2   3   1 25572.8 573.411   4
   2   3  -1 27551.7 589.426   2
  -2  -3   0 232.716 105.080   3
   2  -3   0 334.085 135.254   3
  -2   3   0 128.097 78.1335   4
   2  -3   0-0.61909 52.2113   2
  -2   3  -1 258265. 2015.64   3
   2  -3   1 266727. 1946.91   3
  -2  -3  -2 1637.25 116.379   4
  -2  -3  -2 1502.51 185.880   3
   2  -3   2 1726.66 151.169   3
  -2   3  -2 1501.26 164.892   3
   2  -3   3 30179.0 534.140   3
  -2  -3  -3 30568.7 461.679   4
  -2  -3  -3 32402.5 741.316   3
  -2   3  -3 30218.0 605.522   3
  -2  -3  -4 41161.9 879.420   3
  -2  -3  -4 39400.3 547.529   4
   2  -3   4 39678.0 541.452   3
   2   3   4 39973.6 559.315   4
   2   3   4 39563.9 822.684   3
  -2   3  -4 39805.6 635.318   3
  -2  -3  -5 4332.24 213.101   4
  -2   3  -5 4204.54 183.018   3
   2  -3   5 4045.49 151.285   3
   2   3   5 4143.87 288.544   3
   2   3   5 4142.88 198.908   4
   2   3   6 82647.3 949.789   4
  -2  -3  -6 86229.0 1534.87   1
   2   3   6 84801.5 1286.22   3
   2   3   7 7331.65 312.989   4
   2   3   7 7318.06 414.438   3
  -2  -3  -7 7814.30 507.667   1
  -2  -3  -8 6347.43 496.280   1
   2   3   8 6488.05 328.974   4
   2   3   8 6885.14 415.749   3
  -2  -3  -9 10390.4 682.404   1
   2   3   9 10285.4 506.222   3
  -2  -3 -10 729.523 239.370   1
   2  -3  10 287.111 237.977   2
  -2  -3 -11-24.5887 297.753   1
   2  -3  11 666.206 314.429   2
  -2  -3 -12 6971.17 633.419   1
   2  -3  12 7427.84 700.873   2
   2  -3  13 2041.52 464.080   2
  -2  -3 -13 2225.94 408.542   1
   2  -3  14 464.939 312.773   2
  -2  -3 -14 527.645 287.131   1
  -2  -3 -15 862.997 334.801   1
  -2   4  14 3482.26 488.733   2
  -2  -4  14 2997.31 564.907   2
  -2  -4  13-364.613 410.179   2
  -2   4  13-100.943 247.883   2
   2  -4 -13 58.2230 154.836   1
  -2  -4  12 2264.14 447.078   2
  -2   4  12 2931.96 407.633   2
   2  -4 -12 2614.98 365.211   1
  -2   4  11 2030.74 350.691   2
   2  -4 -11 2458.24 346.994   1
  -2  -4  11 1438.24 324.532   2
   2  -4 -10 357.777 200.864   1
   2   4 -10 318.974 146.468   3
  -2  -4  10-93.9535 357.971   2
  -2   4  10-67.1494 208.799   2
   2   4  -9 586.843 162.334   3
   2  -4  -9 1007.79 232.622   1
  -2   4   9 624.690 209.174   2
  -2   4   8 24725.1 803.205   2
   2   4  -8 25770.7 765.406   3
   2  -4  -8 27290.9 897.660   1
  -2  -4   8 25914.0 1008.74   2
  -2  -4   7 42926.4 1231.19   2
  -2   4   7 39941.4 917.260   2
   2  -4  -7 42493.6 1062.34   4
   2   4  -7 43523.7 977.496   3
   2  -4  -6 1931.20 264.910   4
   2   4  -6 1821.42 226.828   3
  -2  -4   6 1467.49 286.574   2
  -2   4   6 1311.20 153.385   2
  -2   4   5 30482.9 621.551   2
   2  -4  -5 32151.7 817.241   4
   2   4  -5 33027.8 841.317   3
   2  -4  -4 66064.0 1125.95   4
  -2  -4   4 70007.4 1253.50   2
   2   4  -4 66653.9 1174.54   3
  -2   4   4 66659.9 736.946   2
  -2   4   4 69144.7 1424.28   3
   2  -4  -3 996.881 173.695   4
  -2   4   3 846.304 63.4618   2
  -2  -4   3 1011.08 220.268   2
   2   4  -3 1031.13 190.232   3
   2   4  -2 2254.75 249.754   3
   2   4  -1 55729.8 900.451   2
  -2   4   0 81878.7 1354.64   3
   2  -4   0 85865.4 1306.70   3
   2  -4   0 82696.1 619.289   2
  -2   4  -1 421.649 152.287   3
   2  -4   1 437.959 126.300   3
   2  -4   2 463.693 113.172   2
  -2  -4  -2 461.905 99.7707   4
   2  -4   2 260.140 117.821   3
  -2   4  -2 461.009 147.710   3
  -2  -4  -3 53716.2 748.665   4
  -2   4  -3 51224.0 935.327   3
   2  -4   3 55114.2 981.654   2
   2  -4   3 53056.9 846.487   3
   2   4   3 52891.6 1050.07   3
   2  -4   4 59724.7 1137.02   2
   2  -4   4 63114.6 852.016   3
  -2  -4  -4 62838.4 823.902   4
   2   4   4 65802.2 1204.22   3
  -2   4  -4 61900.4 972.134   3
   2   4   5 1592.09 213.573   3
   2  -4   5 1480.28 230.245   2
  -2   4  -5 1773.99 171.773   3
   2  -4   5 2016.24 148.332   3
   2   4   5 1817.52 155.752   4
  -2  -4  -6 5246.00 273.053   4
   2  -4   6 4813.97 197.642   3
   2  -4   6 4991.80 404.771   2
   2   4   6 4935.35 261.957   4
   2   4   6 4962.33 382.632   3
  -2   4  -6 5238.54 250.031   3
   2  -4   7 8155.42 215.385   3
   2  -4   7 9281.47 582.481   2
  -2  -4  -7 10665.3 634.914   1
  -2   4  -7 9103.89 277.076   3
   2   4   7 9880.52 520.453   3
   2   4   7 8967.09 364.048   4
  -2  -4  -8 28907.2 1033.35   1
   2  -4   8 28622.7 1088.41   2
   2   4   8 30251.0 905.554   3
   2   4   9-148.508 177.550   3
   2  -4   9-156.211 295.218   2
  -2  -4  -9 98.6516 173.718   1
   2  -4  10 6146.27 593.411   2
  -2  -4 -10 5745.36 543.352   1
   2   4  10 5790.24 432.390   3
   2  -4  11 16710.4 1002.02   2
  -2  -4 -11 16370.7 932.314   1
   2  -4  12-199.139 307.584   2
  -2  -4 -12-723.330 333.436   1
  -2  -4 -13 2519.35 449.806   1
   2  -4  13 2027.60 473.356   2
   2  -4  14 4410.99 625.417   2
  -2  -4 -14 4104.85 559.319   1
  -2  -5  13 5346.02 691.694   2
   2  -5 -13 4102.32 506.837   1
  -2  -5  12 3655.41 542.542   2
  -2   5  12 4174.87 453.472   2
   2  -5 -12 3804.43 462.147   1
  -2  -5  11 173.672 315.082   2
  -2   5  11-38.7493 222.671   2
   2  -5 -11-52.1152 221.685   1
  -2   5  10 12255.0 649.677   2
   2  -5 -10 13062.5 713.769   1
   2   5 -10 13628.0 601.848   3
  -2  -5  10 13913.6 883.243   2
   2  -5  -9 22938.0 926.087   1
  -2   5   9 22351.0 804.415   2
   2   5  -9 23060.5 789.198   3
  -2  -5   9 23276.6 1064.84   2
   2   5  -8 1649.07 238.899   3
  -2  -5   8 1522.36 370.894   2
   2  -5  -8 1714.25 291.646   4
  -2   5   8 1681.70 216.850   2
   2  -5  -7 3826.76 362.550   4
   2   5  -7 3590.57 333.007   3
  -2  -5   7 4106.89 456.424   2
  -2   5   7 3415.85 267.647   2
   2  -5  -6 58171.9 1239.51   4
   2   5  -6 57956.8 1226.46   3
  -2   5   5 32287.9 1065.34   3
   2   5  -5 30285.3 896.414   3
  -2  -5   5 32148.4 991.994   2
   2  -5  -5 31064.4 866.506   4
   2  -5  -4 11541.7 522.366   4
   2   5  -4 12211.6 559.118   3
  -2   5   4 11628.1 637.034   3
  -2  -5   4 12034.8 591.292   2
   2  -5  -3 15034.1 576.695   4
   2   5  -3 14974.6 610.283   3
  -2   5   3 15256.8 719.577   3
   2  -5  -2 57214.4 1055.31   4
   2   5  -2 57373.9 1174.52   3
  -2   5   2 57732.0 1317.36   3
   2   5  -1 95763.7 1517.23   3
   2  -5  -1 95081.8 1358.20   4
  -2   5   1 93780.5 1645.77   3
  -2   5   0 21720.5 775.088   3
  -2   5  -1 105722. 1664.54   3
   2  -5   1 105191. 998.064   2
  -2  -5  -2 99580.3 1192.19   4
   2   5   2 101862. 1582.41   3
   2  -5   2 100228. 1405.35   4
   2  -5   2 97833.1 1153.45   2
  -2   5  -2 97745.3 1519.93   3
   2  -5   3 439.090 170.007   2
   2   5   3 206.836 177.898   3
  -2  -5  -3 37.7999 94.4662   4
   2  -5   4 600.420 127.620   3
   2  -5   4 839.344 197.396   2
  -2   5  -4 976.079 193.063   3
   2   5   4 890.467 218.355   3
  -2  -5  -4 747.858 132.743   4
  -2  -5  -5 137840. 1400.28   4
   2  -5   5 131718. 1357.84   3
   2  -5   5 138580. 1934.65   2
   2   5   5 139159. 1978.19   3
  -2   5  -5 136061. 1617.71   3
  -2  -5  -6 16823.4 509.862   4
   2  -5   6 16152.7 449.564   3
   2   5   6 16123.1 705.397   3
   2  -5   6 17778.0 769.698   2
  -2   5  -6 17298.5 545.788   3
   2  -5   7-8.50641 69.6560   3
   2  -5   7-40.5550 230.021   2
  -2  -5  -7 60.9891 116.852   4
  -2   5  -7 98.6079 90.8360   3
   2   5   7 260.546 211.777   3
  -2   5  -8 9190.54 323.026   3
   2  -5   8 9762.70 662.785   2
   2   5   8 9124.50 578.635   3
  -2  -5  -8 9275.49 637.450   1
   2  -5   9 9686.73 694.491   2
  -2  -5  -9 10025.9 689.334   1
   2   5   9 9497.28 585.245   3
  -2  -5 -10 4051.58 480.345   1
   2  -5  10 5215.26 577.814   2
   2   5  10 4793.11 447.679   3
   2  -5  11 3923.64 551.456   2
  -2  -5 -11 3464.99 470.973   1
   2  -5  12 8201.14 772.872   2
  -2  -5 -12 7694.94 704.649   1
   2  -5  13 3742.60 580.073   2
  -2  -5 -13 3656.53 536.228   1
  -2  -5 -14-325.458 300.170   1
  -2  -6  13 516.269 412.212   2
   2  -6 -13-277.584 281.013   1
  -2  -6  12 300.201 341.821   2
   2  -6 -12 570.301 265.479   1
   2  -6 -11 686.183 288.910   1
  -2  -6  11 1.42160 376.313   2
  -2   6  10 1170.26 248.811   2
  -2  -6  10 841.033 357.244   2
   2  -6 -10 1201.57 331.672   1
  -2   6   9 701.796 187.281   2
   2  -6  -9 564.779 247.026   4
   2   6  -9 713.691 201.082   3
  -2  -6   9 883.202 324.092   2
  -2   6   8 1211.38 182.535   2
   2  -6  -8 1186.75 277.189   4
   2   6  -8 1079.10 235.006   3
  -2  -6   8 1296.34 358.954   2
  -2   6   7 3050.66 247.562   2
   2   6  -7 3021.31 336.646   3
  -2  -6   7 3250.61 443.808   2
   2  -6  -7 2952.57 351.005   4
   2   6  -6 450.906 210.173   3
   2  -6  -6 319.788 177.668   4
  -2  -6   6 736.111 330.741   2
  -2   6   6-13.3279 250.502   3
   2  -6  -5 21694.4 777.129   4
  -2   6   5 21565.0 953.370   3
   2   6  -5 20970.1 809.153   3
  -2  -6   5 23952.8 891.109   2
  -2   6   4 32211.2 1115.79   3
   2  -6  -4 30410.9 905.890   4
   2   6  -4 29596.8 941.566   3
  -2   6   3 1435.26 272.984   3
   2  -6  -3 1505.63 245.504   4
   2   6  -3 1498.53 258.068   3
   2  -6  -2 9891.62 495.955   4
   2   6  -2 10570.9 569.777   3
  -2   6   2 10371.0 635.946   3
  -2   6   1 62.8968 190.443   3
   2  -6  -1 227.876 144.863   4
   2   6  -1 301.080 176.460   3
   2   6   0 731.612 261.151   3
   2  -6   0 360.682 196.988   4
  -2   6   0 112.038 181.419   3
  -2  -6  -1 2355.60 235.907   4
   2  -6   1 2158.10 250.240   4
   2   6   1 2853.25 338.979   3
  -2   6  -1 2318.60 324.483   3
   2  -6   1 2085.45 185.535   2
  -2  -6  -2 18421.3 576.070   4
   2   6   2 17753.8 749.847   3
   2  -6   2 16991.4 511.789   2
  -2   6  -2 16662.5 734.099   3
   2  -6   2 18368.1 668.998   4
  -2  -6  -3 872.773 168.027   4
  -2   6  -3 669.010 197.328   3
   2  -6   3 378.344 150.818   2
   2   6   3 663.026 245.341   3
  -2  -6  -4 14660.9 516.506   4
   2  -6   4 15364.7 617.598   2
   2   6   4 14049.5 692.632   3
  -2   6  -4 14165.4 629.956   3
   2  -6   5 778.012 235.947   2
  -2  -6  -5 758.370 162.096   4
  -2   6  -5 743.218 180.108   3
   2  -6   6 423.682 279.881   2
  -2  -6  -6 117.584 125.801   4
   2   6   6 503.720 221.807   3
  -2   6  -6 231.282 159.097   3
  -2  -6  -7 6351.22 367.436   4
   2  -6   7 6368.11 544.293   2
   2   6   7 6715.08 529.728   3
  -2   6  -7 6338.15 373.896   3
   2   6   8 2859.87 377.079   3
  -2  -6  -8 2223.26 243.745   4
   2  -6   8 2486.25 400.368   2
  -2   6  -8 2266.01 211.742   3
   2   6   9-2.86977 192.794   3
  -2  -6  -9 271.182 285.901   1
   2  -6   9 368.231 285.992   2
   2  -6  10 7215.90 669.170   2
   2   6  10 7025.74 551.695   3
  -2  -6 -10 7660.52 652.195   1
   2  -6  11 2035.49 465.404   2
   2   6  11 1639.34 318.596   3
  -2  -6 -11 2212.13 416.737   1
   2  -6  12 2430.11 522.892   2
  -2  -6 -12 1082.61 351.109   1
  -2  -6 -13-148.723 325.274   1
   2  -6  13 487.113 373.883   2
   2  -7 -13 3873.78 523.140   1
  -2  -7  12 728.346 398.512   2
   2  -7 -12 971.353 328.891   1
  -2  -7  11 702.613 390.656   2
   2  -7 -11 571.420 266.448   1
  -2  -7  10 17421.2 1064.31   2
   2  -7  -9 18971.5 893.031   4
   2   7  -9 19722.4 845.268   3
  -2  -7   9 21412.1 1096.34   2
   2  -7  -8 4791.51 451.995   4
  -2  -7   8 5242.11 573.747   2
   2   7  -8 4820.83 437.750   3
   2  -7  -7 8136.01 550.251   4
  -2  -7   7 9075.89 668.226   2
   2   7  -7 7806.02 535.570   3
  -2   7   6 24079.4 1076.54   3
   2  -7  -6 23260.4 893.228   4
  -2   7   6 21241.7 488.942   2
   2   7  -6 21371.4 882.616   3
  -2  -7   6 25715.6 1029.02   2
   2  -7  -5 30440.2 980.265   4
   2   7  -5 29934.5 1041.87   3
  -2   7   5 31265.9 1216.61   3
   2   7  -4 9017.40 597.514   3
   2  -7  -4 9465.61 548.859   4
  -2   7   4 10170.3 690.928   3
   2  -7  -3 34678.0 984.884   4
   2   7  -3 34581.0 1114.51   3
  -2   7   3 35770.5 1246.18   3
   2  -7  -2 46780.1 1125.52   4
   2   7  -2 48321.6 1317.96   3
  -2   7   2 47231.2 1409.73   3
   2  -7  -1 45905.2 1111.90   4
   2   7  -1 50056.3 1328.67   3
  -2   7   1 49212.0 1389.70   3
  -2   7   0 1878.80 338.688   3
   2   7   0 2300.63 344.698   3
   2  -7   0 1512.77 234.793   4
   2   7   1 91425.8 1803.11   3
  -2   7  -1 90489.6 1847.61   3
   2  -7   1 90230.6 1567.93   4
  -2  -7  -1 88365.9 1401.59   4
  -2  -7  -2 34357.7 859.008   4
   2  -7   2 32725.8 965.744   4
   2   7   2 33916.8 1142.11   3
  -2   7  -2 32402.3 1086.50   3
   2  -7   2 32050.2 725.787   2
  -2  -7  -3 8013.68 421.906   4
   2  -7   3 7603.62 480.457   4
   2   7   3 7409.75 556.099   3
   2  -7   3 7679.35 429.925   2
  -2   7  -3 7536.62 529.799   3
  -2  -7  -4 17921.2 627.530   4
   2   7   4 18397.9 857.886   3
   2  -7   4 17554.7 672.075   2
  -2   7  -4 17704.7 770.265   3
  -2  -7  -5 63006.8 1184.54   4
   2  -7   5 62098.7 1351.83   2
   2   7   5 60699.1 1563.03   3
  -2   7  -5 59347.6 1360.84   3
  -2  -7  -6 11355.7 515.423   4
  -2   7  -6 11158.2 582.131   3
   2  -7   6 10918.8 626.555   2
   2   7   6 12278.1 722.576   3
  -2   7  -7 1485.02 234.253   3
   2  -7   7 1072.74 292.528   2
  -2  -7  -7 1659.67 232.824   4
  -2  -7  -8 15728.2 625.125   4
   2  -7   8 15799.9 871.968   2
   2   7   8 16164.4 856.144   3
  -2  -7  -9 24690.7 1127.03   1
   2  -7   9 24276.9 1128.50   2
   2   7   9 23794.5 1046.76   3
  -2  -7  -9 22627.7 763.777   4
  -2  -7 -10 7384.69 657.728   1
   2  -7  10 7723.30 714.450   2
   2   7  10 7174.19 603.005   3
  -2  -7 -11 733.389 300.978   1
   2  -7  11 567.411 309.303   2
   2   7  11 71.2765 179.265   3
   2  -7  12 5573.12 666.203   2
  -2  -7 -12 5676.12 631.877   1
   2  -8 -13-22.0560 281.839   1
   2  -8 -12 884.100 324.144   1
  -2  -8  11 264.726 405.705   2
   2  -8 -11 805.343 348.065   1
  -2  -8  10 430.185 355.197   2
   2  -8 -10 22.8776 245.652   4
   2  -8  -9 247.457 261.446   4
  -2  -8   9 706.527 409.318   2
   2   8  -8 493.419 267.602   3
   2  -8  -8 313.727 235.529   4
  -2  -8   8 604.577 396.339   2
   2  -8  -7 1002.45 330.950   4
   2   8  -7 622.176 276.898   3
  -2  -8   7 677.434 326.364   2
   2  -8  -6 1480.44 301.517   4
   2   8  -6 1657.60 333.481   3
  -2   8   6 910.099 313.384   3
   2   8  -5 954.232 314.925   3
   2  -8  -5 420.307 228.521   4
  -2   8   5 104.612 276.854   3
   2   8  -4 423.579 291.075   3
   2  -8  -4 624.776 253.634   4
  -2   8   4 182.240 239.497   3
   2   8  -3 374.691 263.136   3
   2  -8  -3 178.388 182.645   4
  -2   8   3-1.71730 247.244   3
   2  -8  -2-59.9788 206.945   4
  -2   8   2 80.8769 240.249   3
   2   8  -2 210.294 266.102   3
   2  -8  -1 6471.40 468.760   4
  -2   8   1 6160.62 591.287   3
   2   8  -1 6675.57 569.588   3
   2   8   0 579.346 302.765   3
  -2  -8   0 609.188 216.834   4
  -2   8   0 337.398 285.709   3
   2  -8   0 907.773 274.536   4
   2   8   1 1719.35 338.550   3
   2  -8   1 1537.05 266.843   4
  -2   8  -1 1252.64 317.963   3
  -2  -8  -1 1466.12 251.716   4
  -2   8  -2 3554.37 438.491   3
   2   8   2 2808.61 395.985   3
  -2  -8  -2 2912.78 306.848   4
   2  -8   2 2398.72 309.446   4
   2  -8   3 6996.04 519.559   4
  -2  -8  -3 6779.41 448.171   4
   2   8   3 6927.70 580.297   3
   2  -8   3 7283.81 437.695   2
  -2   8  -3 6350.29 544.802   3
  -2  -8  -4 4667.79 367.361   4
   2   8   4 4207.83 455.905   3
   2  -8   4 4913.80 407.531   2
   2  -8   4 4484.02 434.763   4
  -2   8  -4 4509.78 461.919   3
   2   8   5 437.420 257.967   3
   2  -8   5 1317.79 282.622   2
  -2   8  -5 1265.48 270.085   3
  -2  -8  -5 925.362 207.790   4
   2   8   6 939.929 304.062   3
  -2  -8  -6 1119.49 233.210   4
  -2   8  -6 595.055 219.784   3
   2  -8   6 554.006 259.175   2
   2  -8   7-127.800 282.600   2
   2   8   7 114.824 254.481   3
  -2   8  -7-43.9320 168.082   3
  -2  -8  -7 129.650 169.137   4
   2  -8   8-182.000 295.592   2
  -2  -8  -8 48.9782 148.420   4
   2   8   8 168.212 226.508   3
   2  -8   9-442.125 362.852   2
   2   8   9-30.7263 235.090   3
   2  -8  10-1030.52 437.186   2
   2   8  10-287.544 293.634   3
   2   8  11-215.455 276.982   3
   2  -8  11-586.902 415.064   2
   2  -8  12-112.681 375.966   2
   2  -9 -12 1566.07 411.413   1
  -2  -9  11 876.981 440.045   2
   2  -9 -11 873.613 396.475   1
  -2  -9  10 8605.38 833.914   2
   2  -9 -10 7001.22 636.806   4
   2  -9  -9 11544.8 767.242   4
  -2  -9   9 12420.4 920.758   2
   2   9  -8 686.063 278.563   3
   2  -9  -8 322.370 233.813   4
   2   9  -7 2212.55 383.484   3
   2  -9  -7 2169.67 358.757   4
  -2   9   7 2351.88 429.887   3
   2  -9  -6 18248.5 878.585   4
   2   9  -6 16832.0 930.979   3
  -2   9   6 19183.0 1088.07   3
   2  -9  -5 15980.0 821.615   4
  -2   9   5 14798.5 969.570   3
   2   9  -5 14673.1 864.477   3
   2  -9  -4 73.9895 184.907   4
   2   9  -4-18.9200 234.203   3
  -2   9   4-34.4397 258.779   3
   2  -9  -3 17092.9 809.035   4
   2   9  -3 18053.1 959.870   3
  -2   9   3 18119.4 1028.69   3
   2  -9  -2 18440.3 829.927   4
   2   9  -2 19694.8 1003.32   3
  -2   9   2 20272.2 1082.33   3
  -2  -9   1 16511.0 735.411   4
   2  -9  -1 16098.0 773.090   4
  -2   9   1 16234.5 947.711   3
   2   9  -1 16146.0 928.094   3
   2   9   0 1939.09 393.923   3
   2  -9   0 1661.75 279.045   4
  -2   9   0 1970.78 380.429   3
  -2  -9   0 1725.69 259.431   4
   2  -9   1 16528.7 781.880   4
  -2   9  -1 17166.3 954.324   3
   2   9   1 17629.1 954.229   3
  -2  -9  -1 17113.7 734.260   4
  -2  -9  -2 20849.7 806.857   4
   2  -9   2 20203.7 884.741   4
   2   9   2 21466.7 1055.70   3
  -2   9  -2 21823.4 1048.13   3
   2  -9   3 1525.47 299.946   4
   2   9   3 1534.05 309.600   3
  -2  -9  -3 1948.38 276.043   4
  -2   9  -3 1928.67 360.824   3
  -2  -9  -4 10263.0 569.481   4
   2  -9   4 10734.4 675.068   4
   2   9   4 10227.6 754.145   3
  -2   9  -4 10856.4 726.071   3
   2  -9   4 11351.1 601.068   2
   2  -9   5 13944.6 801.060   4
  -2  -9  -5 13408.5 662.838   4
   2  -9   5 15449.9 726.002   2
   2   9   5 14078.0 882.385   3
  -2   9  -5 13842.8 801.934   3
  -2  -9  -6 6229.40 466.307   4
   2   9   6 6445.60 637.015   3
  -2   9  -6 5913.84 529.844   3
   2  -9   6 5598.20 511.117   2
  -2  -9  -7 358.834 186.162   4
   2  -9   7 313.215 229.536   2
   2   9   7 708.383 330.272   3
   2  -9   8 4749.46 524.158   2
   2   9   8 6109.14 631.100   3
   2  -9   9 9547.68 760.988   2
   2   9   9 8716.86 739.778   3
  -2  -9 -10 4489.55 593.097   1
   2   9  10 2869.77 471.726   3
   2  -9  10 3396.19 532.355   2
   2  -9  11-104.666 331.419   2
   2   9  11-195.251 334.173   3
   2 -10 -10 356.543 276.910   4
   2 -10  -9-108.192 241.857   4
   2 -10  -8 4302.87 504.759   4
   2  10  -7 1690.87 382.686   3
  -2  10   7 1097.32 359.846   3
   2 -10  -7 1685.71 346.311   4
   2  10  -6-53.1177 246.628   3
  -2  10   6-279.868 361.538   3
   2 -10  -6 105.462 223.998   4
   2  10  -5 1418.82 361.843   3
  -2  10   5 1230.17 388.874   3
   2 -10  -5 1093.67 308.999   4
   2 -10  -4 6183.20 555.262   4
   2  10  -4 6544.14 659.914   3
  -2  10   4 5559.59 654.744   3
   2 -10  -3 8612.60 617.138   4
   2  10  -3 7691.70 701.150   3
  -2  10   3 7849.40 724.335   3
  -2 -10   2 791.729 230.091   4
   2 -10  -2 405.772 212.106   4
   2  10  -2 989.903 349.861   3
  -2  10   2 741.529 326.673   3
  -2 -10   1 328.385 196.792   4
   2 -10  -1 404.476 251.370   4
   2  10  -1-225.833 336.927   3
  -2  10   1-162.163 333.767   3
   2 -10   0 2745.02 403.290   4
   2  10   0 2079.00 416.915   3
  -2  10   0 1982.97 416.956   3
  -2 -10   0 2337.88 340.176   4
   2 -10   1 1051.62 277.438   4
   2  10   1 831.008 300.458   3
  -2  10  -1 1297.84 378.640   3
  -2 -10  -1 708.040 214.456   4
   2 -10   2 1416.25 298.865   4
  -2  10  -2 1549.62 375.980   3
   2  10   2 1259.07 352.912   3
  -2 -10  -2 1603.40 287.063   4
   2 -10   3 8348.39 646.678   4
  -2 -10  -3 9415.50 597.132   4
   2  10   3 9003.75 755.728   3
  -2  10  -3 8099.97 708.624   3
  -2 -10  -4 5143.90 455.046   4
   2  10   4 4987.73 580.056   3
  -2  10  -4 4276.18 516.371   3
   2 -10   4 4706.28 517.834   4
  -2 -10  -5 118.102 192.810   4
  -2  10  -5 408.318 244.043   3
   2  10   5 944.617 390.177   3
   2 -10   5-365.724 338.951   4
   2  10   6 295.234 262.998   3
   2 -10   6-168.492 280.306   4
  -2 -10  -6 533.960 226.967   4
  -2  10  -6 423.580 222.093   3
   2 -10   7 876.485 317.486   4
   2  10   7 1262.27 399.249   3
   2  10   8 4.08357 267.395   3
   2 -10   9 810.030 380.750   2
   2  10   9 298.776 276.529   3
   2 -10  10 1281.73 405.687   2
   2  10  10 462.416 299.034   3
   2 -11  -9 1132.39 345.532   4
   2 -11  -8-96.9608 262.407   4
   2  11  -7 2283.45 441.560   3
   2 -11  -7 2001.63 409.781   4
  -2  11   6 4113.82 603.490   3
   2  11  -6 4480.14 583.409   3
   2 -11  -6 5042.63 551.130   4
  -2  11   5 1711.31 447.865   3
   2  11  -5 1679.08 431.058   3
   2 -11  -5 1882.42 370.964   4
   2  11  -4-295.164 323.799   3
   2 -11  -4 202.582 250.714   4
  -2  11   3 5277.67 652.484   3
  -2 -11   3 5793.23 553.706   4
   2  11  -3 5352.78 621.957   3
   2 -11  -3 5090.32 519.288   4
  -2 -11   2 5419.76 532.040   4
   2 -11  -2 4956.12 506.329   4
   2  11  -2 5486.16 643.615   3
  -2  11   2 5881.55 697.259   3
  -2 -11   1 1447.40 284.367   4
   2 -11  -1 975.310 253.562   4
   2  11  -1 1406.89 369.646   3
  -2  11   1 1866.97 456.434   3
   2 -11   0 184.085 203.287   4
  -2 -11   0-79.1040 208.787   4
   2  11   0 7.99493 290.089   3
  -2  11   0-294.496 334.503   3
   2 -11   1 6202.37 570.939   4
   2  11   1 6323.35 698.848   3
  -2  11  -1 5374.39 635.962   3
  -2 -11  -1 6081.28 530.020   4
   2 -11   2 12879.8 811.762   4
  -2 -11  -2 12371.0 714.219   4
   2  11   2 11660.0 913.374   3
  -2  11  -2 13085.6 939.903   3
  -2  11  -3 148.464 266.288   3
  -2 -11  -3 17.8260 209.245   4
   2  11   3 682.978 377.898   3
   2 -11   3 37.8253 247.184   4
  -2 -11  -4 3445.75 409.428   4
   2  11   4 3797.42 587.066   3
  -2  11  -4 3091.38 493.269   3
   2 -11   4 3255.77 475.962   4
  -2 -11  -5 6597.24 541.176   4
   2  11   5 6442.53 732.070   3
  -2  11  -5 5987.37 623.341   3
   2 -11   5 7114.50 669.785   4
   2  11   6 2305.08 488.594   3
   2 -11   6 2713.24 453.738   4
   2 -11   7-224.770 307.604   4
   2  11   7 264.058 335.356   3
   2 -12  -7 2513.40 470.689   4
   2  12  -6-356.122 336.791   3
   2 -12  -6 451.064 301.452   4
   2 -12  -5 1927.55 409.803   4
   2  12  -5 1611.62 422.530   3
   2 -12  -4 4271.85 522.796   4
   2  12  -4 3074.89 521.345   3
  -2 -12   4 3852.03 509.989   4
  -2  12   4 3578.34 632.529   3
   2 -12  -3 2229.98 388.808   4
   2  12  -3 1941.29 472.823   3
  -2 -12   3 2394.24 392.456   4
  -2  12   3 2303.10 504.770   3
  -2 -12   2-81.5995 228.738   4
   2  12  -2-336.110 391.476   3
  -2  12   2-215.606 330.099   3
   2 -12  -2-143.416 229.807   4
  -2 -12   1 3915.64 485.287   4
   2 -12  -1 3645.69 481.748   4
  -2  12   1 3422.25 572.619   3
   2  12  -1 3394.56 558.128   3
   2 -12   0 8016.47 664.101   4
  -2 -12   0 7822.42 634.207   4
   2  12   0 6552.35 733.123   3
  -2  12   0 7956.45 816.093   3
  -2 -12  -1 1298.63 294.489   4
  -2  12  -1 1955.77 495.006   3
   2 -12   1 1961.57 374.418   4
   2  12   1 1144.15 448.966   3
   2  12   2 1199.87 412.967   3
   2 -12   2 580.248 267.465   4
  -2 -12  -2 726.109 266.526   4
  -2  12  -2 598.006 339.329   3
   2 -12   3 7132.75 646.245   4
  -2 -12  -3 8024.60 626.975   4
  -2  12  -3 7388.76 770.352   3
   2  12   3 9575.01 885.511   3
  -2 -12  -4 2250.06 369.160   4
  -2  12  -4 2849.20 505.354   3
  -2  12  -5-66.5151 284.433   3
  -2 -13   1 19.1385 261.335   4
  -2 -13   0 22.9314 208.103   4
  -2  13  -1 365.897 351.049   3
  -2 -13  -1 560.103 291.283   4
  -2 -13  -2 570.958 303.223   4
  -2  13  -2 545.983 329.485   3
  -2 -13  -3-362.183 268.159   4
  -2  13  -3 205.111 299.023   3
  -2  13  -4 317.349 332.688   3
  -3   0  15-136.764 295.096   2
  -3   0  14-286.176 333.112   2
  -3   0  13-694.761 363.543   2
  -3   0  12-652.742 388.661   2
  -3   0  11-530.911 305.124   2
  -3   0  10-640.998 306.813   2
   3   0 -10-175.686 185.328   1
  -3   0   9-685.250 308.950   2
   3   0  -9-21.4260 173.589   1
   3   0  -8 14.6613 105.545   1
  -3   0   8-808.771 322.810   2
   3   0  -7-11.5020 106.705   1
  -3   0   7-514.715 275.283   2
  -3   0   6-230.350 192.728   2
   3   0  -6-42.0450 92.9145   1
  -3   0   5-76.6899 147.707   2
   3   0  -5-21.2694 70.9256   1
   3   0  -4 52.5240 49.4169   1
  -3   0   4 201.435 132.711   2
   3   0  -4 4.09127 84.8983   2
   3   0  -3-109.972 97.4748   2
  -3   0   3-17.2741 120.090   4
  -3   0   3 264.250 133.945   2
   3   0  -2 582.789 123.505   2
  -3   0   2 26.0721 112.682   4
  -3   0   1 153.574 97.9134   4
  -3   0   0-27.7253 69.7251   4
   3   0   0 203.110 67.5041   1
  -3   0   0 153.202 61.0112   1
   3   0   1 26.2134 66.7157   4
  -3   0  -1 43.6364 75.6410   1
   3   0   1 41.6358 83.9297   1
   3   0   2-31.7972 117.281   1
   3   0   2-43.1042 40.9642   4
   3   0   2-8.49834 64.2007   3
   3   0   3 77.2524 57.6905   3
   3   0   3 57.2678 39.4711   4
   3   0   3 60.3200 116.867   1
   3   0   4 156.060 63.6926   3
   3   0   5 82.7424 52.7946   3
   3   0   6 126.540 48.6775   3
  -3   0  -7 276.659 236.398   1
  -3   0  -8-207.918 233.306   1
  -3   0  -9 28.9425 212.803   1
  -3   0 -10-305.847 274.387   1
  -3   0 -11-583.402 320.180   1
  -3   0 -12-206.643 286.820   1
  -3   0 -13 151.753 254.566   1
  -3   0 -14 186.866 308.081   1
  -3   1  15-21.4226 322.160   2
  -3  -1  15 165.110 357.088   2
  -3   1  14 7951.88 715.442   2
  -3  -1  14 7778.46 750.167   2
  -3  -1  13 3925.71 539.635   2
  -3   1  13 3902.52 526.703   2
   3  -1 -12 453.374 206.881   1
  -3  -1  12 215.073 294.232   2
  -3   1  12 516.827 282.596   2
   3   1 -12 197.773 141.208   3
  -3   1  11 381.755 272.819   2
   3  -1 -11 117.606 152.153   1
   3   1 -11 45.0289 155.028   3
  -3   1  10 36820.8 1198.89   2
  -3  -1  10 36537.1 1243.29   2
  -3  -1   9 47914.9 1365.80   2
  -3   1   9 50789.1 1318.77   2
  -3  -1   8 3075.85 337.192   2
   3  -1  -8 3721.85 298.230   1
  -3   1   8 3895.96 400.620   2
  -3  -1   7 12804.1 484.618   1
  -3   1   7 12921.2 576.932   2
  -3  -1   7 12121.8 601.388   2
   3  -1  -7 12583.1 486.280   1
   3  -1  -6 62482.2 981.975   1
  -3   1   6 63009.5 1142.33   2
  -3  -1   6 65980.1 1003.42   1
  -3  -1   6 60493.2 1218.36   2
   3  -1  -5 133994. 1251.28   1
  -3   1   5 136489. 1488.16   2
  -3  -1   5 136208. 1678.49   2
  -3  -1   5 137741. 1263.90   1
   3  -1  -4 58102.9 673.319   1
   3  -1  -4 59627.7 879.616   2
  -3   1   4 61185.4 887.049   2
  -3   1   3 205829. 1770.06   4
   3  -1  -3 208285. 1407.98   2
   3   1  -3 209834. 1686.77   2
  -3   1   3 203976. 1425.04   2
  -3   1   2 330427. 2036.59   4
   3  -1  -2 333287. 1647.16   2
  -3   1   1 76283.7 882.138   4
  -3   1   0 2109.26 139.299   4
  -3   1  -1 23275.3 413.597   4
   3  -1   1 23560.6 516.316   1
  -3  -1  -1 23341.2 511.301   3
  -3  -1  -1 24089.7 526.431   1
   3  -1   2 266840. 1381.57   4
   3  -1   2 267197. 1962.12   1
  -3  -1  -2 275600. 1665.08   3
   3   1   2 267769. 1598.54   3
   3  -1   3 103747. 888.734   4
  -3  -1  -3 107517. 1061.70   3
   3  -1   3 109062. 1408.26   1
   3   1   3 103762. 999.769   3
   3   1   4 54689.1 717.300   3
   3  -1   4 53598.2 472.334   3
  -3  -1  -4 54844.8 775.268   3
   3   1   5 177723. 1050.93   4
  -3  -1  -5 182076. 1382.44   3
   3   1   5 175550. 1315.50   3
  -3  -1  -6 11290.5 355.955   3
   3   1   6 11816.7 334.905   4
  -3   1  -6 12349.1 615.242   1
   3   1   6 11571.2 355.073   3
  -3  -1  -6 12548.7 617.226   1
  -3  -1  -7 709.684 114.847   3
  -3  -1  -7 659.378 223.015   1
   3   1   7 665.905 116.779   4
   3   1   7 772.900 118.757   3
  -3   1  -7 510.625 196.672   1
  -3  -1  -8 88003.3 1818.17   1
  -3   1  -8 91773.8 1843.06   1
   3   1   8 80867.2 1118.18   4
  -3  -1  -8 79327.2 949.465   3
   3   1   8 84303.2 981.650   3
  -3   1  -9 61795.6 1606.94   1
  -3  -1  -9 63210.1 1599.65   1
  -3  -1 -10 4088.80 461.479   1
  -3   1 -10 4082.92 470.563   1
  -3  -1 -11 3885.79 467.899   1
  -3   1 -11 4110.93 498.063   1
  -3  -1 -12 10370.3 749.925   1
  -3  -1 -13 4815.46 556.738   1
  -3  -1 -14-92.9350 284.463   1
  -3  -1 -15 4868.38 640.215   1
  -3   2  16 24.4742 319.984   2
  -3   2  15 2018.27 436.419   2
  -3  -2  15 2115.64 485.355   2
  -3   2  14 802.268 321.996   2
  -3  -2  14 1263.76 387.306   2
  -3   2  13 790.726 313.200   2
  -3  -2  13-6.12057 371.920   2
   3  -2 -12 706.590 227.226   1
  -3   2  12 1039.98 332.049   2
  -3  -2  12 227.009 277.171   2
  -3   2  11 2078.92 390.034   2
   3   2 -11 2025.81 257.502   3
   3  -2 -11 2397.45 312.043   1
  -3  -2  11 1368.35 330.830   2
   3  -2 -10 2799.03 311.342   1
  -3  -2  10 2099.29 345.397   2
  -3   2  10 2889.88 383.732   2
   3   2 -10 2910.60 283.682   3
  -3   2   9 1076.17 289.514   2
   3  -2  -9 371.918 180.284   1
   3   2  -9 899.570 184.464   3
  -3  -2   8 1866.04 327.857   2
   3   2  -8 2281.52 246.221   3
  -3   2   8 2858.54 346.953   2
   3  -2  -8 2281.20 247.717   1
   3   2  -7 15203.2 566.275   3
   3  -2  -7 14616.4 531.561   1
  -3   2   7 15906.8 618.418   2
  -3  -2   7 15009.7 700.117   2
  -3  -2   7 14989.6 534.626   1
  -3   2   6 7601.09 392.428   2
   3   2  -6 7374.90 394.012   3
   3  -2  -6 7959.60 370.861   1
  -3  -2   6 8289.40 358.062   1
  -3  -2   6 7850.03 481.418   2
  -3  -2   5 24820.5 553.502   1
   3   2  -5 24329.9 673.136   3
  -3   2   5 23977.1 595.755   2
  -3  -2   5 23989.3 759.248   2
   3   2  -4 80777.2 1168.42   3
  -3   2   4 82027.9 940.675   2
   3   2  -3 4515.46 282.830   3
   3  -2  -3 4856.80 200.743   2
  -3   2   3 4773.47 200.887   2
  -3  -2   2 61765.8 952.095   3
  -3   2   2 58804.7 893.351   4
   3  -2  -2 61699.5 576.419   2
   3   2  -2 60494.3 929.900   2
  -3   2   1 77868.8 949.704   4
  -3  -2   1 78572.4 1035.70   3
  -3  -2   0 864.322 118.778   3
  -3   2   0 990.210 122.283   4
  -3   2  -1 63822.7 812.169   4
  -3  -2  -1 64803.1 953.306   3
   3  -2   2 17346.2 431.266   4
  -3  -2  -2 17264.1 491.308   3
   3  -2   2 18434.4 464.370   3
   3   2   3 107116. 1193.38   3
   3  -2   3 113370. 1454.19   1
   3  -2   3 114327. 1043.67   3
  -3  -2  -3 110785. 1256.18   3
  -3  -2  -4 43580.3 794.593   3
   3   2   4 41140.9 739.712   3
   3  -2   4 43483.8 526.132   3
   3   2   5 1638.05 90.5645   4
  -3  -2  -5 1842.60 195.790   3
   3   2   5 1934.28 188.982   3
   3   2   6 8738.75 255.523   4
  -3  -2  -6 8747.98 385.059   3
   3   2   6 8744.19 367.393   3
  -3  -2  -6 9295.21 558.275   1
   3   2   7 5152.22 230.747   4
  -3  -2  -7 5149.44 297.699   3
   3   2   7 4827.78 288.716   3
  -3  -2  -7 5207.02 458.690   1
   3   2   8 1752.09 161.122   4
  -3  -2  -8 1358.18 241.095   1
  -3  -2  -8 2120.42 205.715   3
   3   2   8 1842.18 194.415   3
  -3  -2  -9 7535.86 378.171   3
   3   2   9 6648.57 359.965   3
  -3  -2  -9 6134.11 521.370   1
  -3  -2 -10 2460.42 397.644   1
  -3  -2 -11 4116.58 499.194   1
  -3  -2 -12 172.809 260.010   1
  -3  -2 -13 193.877 220.348   1
  -3  -2 -14 1022.19 351.144   1
   3  -2  14 733.328 349.373   2
  -3  -2 -15-112.484 257.309   1
  -3   3  15-122.267 299.451   2
  -3   3  14 3169.26 476.467   2
  -3  -3  14 3865.92 568.770   2
  -3   3  13 3102.86 463.136   2
  -3  -3  13 2407.87 489.504   2
  -3  -3  12 932.357 367.708   2
   3  -3 -12 1474.40 299.790   1
  -3   3  12 1818.27 382.995   2
   3   3 -11 1108.51 204.180   3
  -3   3  11 1215.49 315.119   2
  -3  -3  11 1036.74 351.930   2
   3  -3 -11 806.901 184.688   1
  -3   3  10 8763.81 580.964   2
   3   3 -10 9252.77 499.476   3
  -3  -3  10 7706.39 657.224   2
   3  -3 -10 9163.41 577.818   1
   3  -3  -9 20313.2 780.218   1
   3   3  -9 21066.1 729.030   3
  -3  -3   9 18981.0 919.373   2
  -3   3   9 20206.3 788.729   2
   3   3  -8 1752.21 223.638   3
  -3  -3   8 1615.76 344.812   2
   3  -3  -8 1938.54 262.126   1
  -3   3   8 1671.25 267.238   2
   3   3  -7 13401.5 558.027   3
   3  -3  -7 13208.7 542.508   1
  -3   3   7 12753.1 538.921   2
  -3  -3   7 13556.5 693.974   2
  -3   3   6 132352. 1496.07   2
  -3  -3   6 135071. 1540.17   1
   3   3  -6 133172. 1697.73   3
  -3  -3   6 137236. 2006.42   2
   3   3  -5 29566.8 791.528   3
   3  -3  -5 28319.2 799.667   4
  -3   3   5 29894.8 608.502   2
  -3  -3   5 30659.8 904.546   2
   3   3  -4 177.015 145.786   3
   3  -3  -4 69.3227 145.111   4
  -3   3   4 264.545 85.9648   2
   3   3  -3 79915.1 1218.90   3
  -3   3   1 42342.9 773.369   4
  -3  -3   1 45693.8 861.370   3
   3  -3  -1 42210.8 965.512   3
  -3   3   0 6300.29 305.639   4
  -3  -3   0 6330.54 334.866   3
   3  -3   0 6495.38 366.469   3
  -3  -3  -1 100492. 1315.20   3
   3  -3   1 101841. 1301.87   3
  -3  -3  -2 15081.8 531.039   3
   3  -3   2 14376.7 483.779   3
   3   3   3 26903.2 674.912   3
  -3  -3  -3 26954.6 380.658   4
   3  -3   3 26091.5 617.069   4
   3  -3   3 25693.0 568.958   3
  -3  -3  -4 87641.1 676.408   4
   3   3   4 87110.6 1230.45   3
   3  -3   4 91350.9 918.300   3
   3   3   5 96399.1 775.968   4
   3   3   5 93232.1 1303.98   3
   3  -3   5 97387.7 780.351   3
   3   3   6 47003.2 597.210   4
  -3  -3  -6 49173.0 1211.93   1
   3   3   6 46401.8 954.275   3
   3   3   7 13289.5 361.607   4
  -3  -3  -7 13633.2 702.605   1
   3   3   7 13728.1 538.582   3
  -3  -3  -8 35030.0 1165.69   1
   3   3   8 33028.0 853.041   3
  -3  -3  -9 35168.7 1257.45   1
   3   3   9 34978.1 900.881   3
  -3  -3 -10 797.202 242.541   1
   3   3  10 1225.91 187.680   3
  -3  -3 -11 6824.51 625.817   1
  -3  -3 -12 11839.9 831.380   1
   3  -3  12 11740.8 841.880   2
  -3  -3 -13 6102.23 639.063   1
   3  -3  13 6210.06 660.555   2
   3  -3  14-722.460 442.962   2
  -3  -3 -14-43.4795 308.086   1
  -3  -4  14 2651.49 583.156   2
  -3   4  13 717.860 310.636   2
  -3  -4  13 428.584 308.363   2
  -3  -4  12 4930.56 599.527   2
  -3   4  12 5286.79 535.785   2
   3  -4 -12 4972.49 471.224   1
  -3  -4  11 3429.86 503.653   2
  -3   4  11 3824.14 435.697   2
   3  -4 -11 4073.83 422.215   1
  -3   4  10 455.600 220.574   2
  -3  -4  10 21.4307 307.630   2
   3   4 -10 446.496 185.180   3
   3  -4 -10 287.675 170.121   1
   3   4  -9 1224.58 236.035   3
  -3   4   9 1305.54 258.020   2
   3  -4  -9 1536.58 256.988   1
  -3  -4   9 1247.61 348.640   2
  -3   4   8 30455.4 865.934   2
   3  -4  -8 31324.8 923.109   1
   3   4  -8 31015.1 902.826   3
  -3  -4   8 33309.1 1168.67   2
   3  -4  -7 31554.4 980.534   4
   3   4  -7 33560.9 923.821   3
  -3   4   7 33903.1 820.894   2
  -3  -4   7 34638.2 1141.48   2
   3  -4  -6 6951.16 443.704   4
   3   4  -6 6951.95 433.718   3
  -3   4   6 7157.95 338.434   2
  -3  -4   6 7396.63 537.184   2
   3  -4  -5 122608. 1699.28   4
   3   4  -5 123717. 1724.90   3
  -3   4   5 126553. 1131.26   2
   3  -4  -4 14271.4 567.208   4
  -3   4   4 13336.9 286.823   2
   3   4  -4 14233.6 590.686   3
  -3  -4   4 15046.2 647.322   2
   3  -4  -3 40677.4 904.771   4
   3   4  -3 40456.3 956.123   3
   3   4  -2 803.304 202.727   3
   3  -4   0 53111.8 549.800   2
  -3  -4  -2 12274.4 344.691   4
   3  -4   2 13318.1 484.227   4
   3  -4   2 12578.1 483.034   3
   3   4   3 97481.7 1446.96   3
   3  -4   3 94187.8 1314.08   4
  -3  -4  -3 94689.2 918.592   4
   3  -4   3 93379.7 1213.21   3
  -3  -4  -4 8714.28 278.119   4
   3   4   4 8879.40 459.346   3
   3  -4   4 8444.25 331.323   3
  -3  -4  -5 15679.5 372.528   4
   3  -4   5 15851.2 398.492   3
   3   4   5 16068.6 614.060   3
   3  -4   6 42989.3 570.792   3
   3   4   6 44625.2 1040.82   3
   3   4   6 41690.6 642.771   4
   3   4   7 40125.2 678.067   4
  -3  -4  -7 39138.7 1181.03   1
   3   4   7 41665.5 1038.15   3
  -3  -4  -8 3126.88 387.663   1
   3   4   8 3576.63 348.837   3
  -3  -4  -9 4471.87 478.335   1
   3   4   9 4801.04 391.323   3
   3  -4  10 12578.3 813.079   2
  -3  -4 -10 13008.7 823.322   1
   3   4  10 12941.7 629.764   3
   3  -4  11 11751.0 838.353   2
  -3  -4 -11 12138.9 833.639   1
   3  -4  12 2383.52 444.772   2
  -3  -4 -12 1623.14 343.481   1
   3  -4  13 3595.49 551.883   2
  -3  -4 -13 3015.59 483.953   1
   3  -4  14 2234.56 522.695   2
  -3  -4 -14 1662.33 430.252   1
  -3  -5  13 2027.94 532.610   2
  -3  -5  12 435.923 392.061   2
   3  -5 -12 347.963 210.571   1
  -3   5  11 6.93781 197.509   2
  -3  -5  11 177.289 347.886   2
   3  -5 -11-75.2428 176.013   1
   3   5 -10 486.030 201.067   3
  -3   5  10 254.603 205.123   2
   3  -5 -10 597.977 237.180   1
  -3  -5  10 268.723 332.651   2
   3  -5  -9 4419.14 428.163   1
  -3  -5   9 3654.62 498.638   2
   3   5  -9 3997.33 379.283   3
  -3   5   9 3785.50 348.299   2
  -3  -5   8 3123.76 486.753   2
   3  -5  -8 2612.34 343.249   4
  -3   5   8 2648.40 277.220   2
   3   5  -8 2673.41 325.283   3
   3   5  -7 7390.32 515.875   3
   3  -5  -7 7543.49 514.264   4
  -3   5   7 7640.57 385.868   2
  -3  -5   7 8312.89 649.166   2
   3   5  -6 41166.3 1103.86   3
   3  -5  -6 41534.3 1089.70   4
  -3   5   6 42780.7 716.162   2
  -3  -5   6 42827.2 1230.17   2
   3  -5  -5 11358.1 565.497   4
   3   5  -5 10926.0 575.759   3
  -3   5   5 10478.6 279.514   2
  -3  -5   5 12390.2 659.998   2
   3   5  -4 816.617 224.149   3
   3  -5  -4 944.932 224.865   4
   3  -5  -3 4533.53 351.119   4
   3   5  -3 3785.34 356.756   3
  -3   5   2 8512.64 560.646   3
   3   5  -2 8853.29 507.481   3
   3  -5  -2 9087.00 460.908   4
   3  -5  -1 2647.17 264.553   4
  -3   5   1 1968.70 263.424   3
   3   5  -1 2951.14 320.007   3
   3  -5   0 6040.25 362.867   4
   3   5   0 6110.16 421.766   3
   3  -5   0 5810.40 178.965   2
  -3   5   0 5612.99 427.309   3
   3  -5   1 57674.7 1102.41   4
   3   5   1 57727.8 1227.92   3
   3  -5   1 56465.7 753.226   2
  -3   5  -1 58422.5 1279.83   3
  -3  -5  -2 87277.2 1070.55   4
   3  -5   2 86136.9 1366.64   4
   3  -5   2 84911.2 1116.78   2
   3   5   2 88856.5 1515.84   3
  -3  -5  -3 9254.95 342.766   4
   3  -5   3 9620.78 431.459   2
   3   5   3 9768.25 535.976   3
  -3   5  -3 9494.40 485.716   3
   3  -5   3 8832.75 439.335   4
   3  -5   4 635.548 164.047   2
  -3   5  -4 767.117 162.582   3
   3  -5   4 1276.56 177.703   3
   3   5   4 884.853 214.803   3
  -3  -5  -4 941.457 127.277   4
  -3  -5  -5 40063.2 691.981   4
   3  -5   5 38453.0 1042.11   2
   3  -5   5 36601.7 742.938   3
  -3  -5  -6 19808.3 502.226   4
   3  -5   6 19404.8 485.326   3
   3  -5   6 19570.2 814.013   2
   3   5   6 19813.0 762.382   3
   3   5   7 381.617 171.562   3
  -3  -5  -7 590.471 129.665   4
   3  -5   8 917.532 286.842   2
   3   5   8 1369.42 269.139   3
  -3  -5  -8 1458.64 353.648   1
   3  -5   9 4792.60 527.039   2
  -3  -5  -9 4989.08 510.174   1
   3   5   9 5035.63 423.309   3
   3  -5  10-69.0138 338.831   2
   3   5  10 508.684 203.940   3
  -3  -5 -10 85.6236 206.154   1
   3  -5  11 1538.24 393.134   2
  -3  -5 -11 1174.41 333.484   1
  -3  -5 -12 1142.91 311.402   1
   3  -5  12 1352.18 420.210   2
  -3  -5 -13-889.102 403.322   1
   3  -5  13 314.439 361.369   2
  -3  -6  13 535.009 398.066   2
   3  -6 -12 11718.4 778.823   1
  -3  -6  12 15118.6 1065.83   2
   3  -6 -11 4690.16 486.009   1
  -3  -6  11 9601.02 842.930   2
   3   6 -10 1684.59 279.184   3
  -3  -6  10 2490.02 516.512   2
   3  -6 -10 1846.93 345.087   1
   3   6  -9 590.688 216.272   3
  -3  -6   9 1092.16 409.711   2
   3  -6  -9 746.936 277.816   4
   3  -6  -8 5197.13 468.661   4
   3   6  -8 4365.22 425.071   3
  -3   6   8 5185.38 343.575   2
  -3  -6   8 5522.77 571.051   2
   3  -6  -7 46522.6 1275.48   4
   3   6  -7 47928.3 1282.41   3
  -3   6   7 47076.9 809.770   2
  -3  -6   7 48840.2 1442.17   2
   3   6  -6 3571.71 382.118   3
  -3   6   6 3247.85 176.942   2
   3  -6  -6 3714.63 384.931   4
   3  -6  -5 29805.5 942.419   4
   3   6  -5 27805.2 971.285   3
   3  -6  -4 100648. 1662.51   4
   3   6  -4 97975.3 1786.55   3
   3  -6  -3 6374.06 434.767   4
   3   6  -3 5598.44 457.720   3
  -3   6   3 5503.71 491.861   3
   3   6  -2 1587.50 286.254   3
   3  -6  -2 1646.64 255.353   4
  -3   6   2 1169.96 222.979   3
   3  -6  -1 50514.6 1115.25   4
   3   6  -1 51936.3 1267.18   3
  -3   6   1 49280.1 1363.53   3
   3  -6   0 119979. 1684.01   4
   3   6   0 117934. 1901.34   3
   3  -6   1 19233.3 701.548   4
   3   6   1 21308.0 834.013   3
   3  -6   1 19492.6 452.547   2
  -3   6  -1 18754.4 804.437   3
   3  -6   2 16073.6 653.615   4
  -3  -6  -2 15940.6 521.610   4
   3   6   2 16961.1 745.693   3
   3  -6   2 15481.1 481.154   2
  -3   6  -2 16078.3 716.903   3
   3  -6   3 92686.2 1540.91   4
   3  -6   3 92087.0 1346.61   2
   3   6   3 92543.2 1683.41   3
  -3   6  -3 88538.5 1631.82   3
  -3  -6  -3 90971.8 1215.97   4
  -3  -6  -4 61814.9 988.581   4
   3  -6   4 61297.1 1297.43   4
   3  -6   4 61534.0 1226.68   2
   3   6   4 61397.4 1416.04   3
  -3   6  -4 60742.1 1292.22   3
   3  -6   5 1031.90 252.921   2
   3   6   5 997.157 259.489   3
  -3  -6  -5 1033.21 159.189   4
  -3   6  -5 752.862 181.845   3
  -3  -6  -6 20188.1 578.815   4
   3  -6   6 19999.0 834.256   2
   3   6   6 19427.2 838.604   3
  -3   6  -6 19620.2 673.947   3
   3  -6   7 20411.7 912.263   2
   3   6   7 21650.9 885.744   3
  -3  -6  -7 20646.2 592.134   4
   3  -6   8 362.688 275.041   2
  -3  -6  -8 1244.25 353.601   1
   3   6   8 814.798 277.447   3
   3  -6   9-5.22599 291.074   2
   3   6   9 122.680 213.168   3
  -3  -6  -9 450.789 287.665   1
  -3  -6 -10 5996.48 606.182   1
   3  -6  10 5473.76 591.230   2
   3   6  10 4880.16 479.402   3
   3  -6  11 10321.6 832.963   2
  -3  -6 -11 9833.46 785.663   1
   3  -6  12 326.236 306.571   2
  -3  -6 -12 24.4788 306.940   1
  -3  -6 -13 2287.13 486.038   1
   3  -6  13 3365.24 575.585   2
  -3  -7  12 268.679 390.270   2
   3  -7 -12-4.19992 225.779   1
  -3  -7  11 664.104 423.489   2
   3  -7 -11 192.761 199.028   1
  -3  -7  10 1349.68 467.077   2
   3   7  -9 246.293 208.089   3
   3  -7  -9 26.4602 240.882   4
   3  -7  -8 1178.22 292.479   4
   3   7  -8 1292.93 276.032   3
   3   7  -7 1297.88 286.941   3
   3  -7  -7 1351.47 288.306   4
   3  -7  -6 4334.31 439.043   4
   3   7  -6 4508.37 466.969   3
   3  -7  -5 471.068 238.611   4
   3   7  -5 292.642 232.717   3
   3  -7  -4 298.568 227.463   4
   3   7  -4 121.789 233.113   3
  -3   7   4-226.631 334.450   3
   3  -7  -3 108.753 195.547   4
   3   7  -3 510.209 252.926   3
  -3   7   3 275.166 266.505   3
   3  -7  -2 1209.82 250.348   4
   3   7  -2 1397.68 313.859   3
  -3   7   2 990.954 276.804   3
   3   7  -1-107.668 249.021   3
   3  -7  -1-101.598 178.614   4
  -3   7   1-205.792 278.852   3
   3  -7   0-63.4242 216.444   4
   3   7   0 228.203 221.620   3
  -3   7   0-245.952 288.856   3
   3  -7   1 454.696 213.674   4
   3   7   1 497.740 272.416   3
  -3   7  -1 135.581 222.517   3
  -3  -7  -1 286.007 162.638   4
   3   7   2 101.046 251.270   3
   3  -7   2 13.4296 123.088   2
   3  -7   2-139.219 201.658   4
  -3   7  -2-13.3160 193.019   3
  -3  -7  -2 207.187 158.803   4
   3   7   3-142.104 206.053   3
   3  -7   3-161.160 190.144   2
  -3  -7  -3-201.273 151.078   4
  -3   7  -3-27.5527 181.728   3
   3  -7   3 56.2871 220.047   4
   3  -7   4 4407.57 408.780   4
  -3  -7  -4 4208.79 301.758   4
   3  -7   4 3857.67 324.554   2
   3   7   4 4046.29 439.600   3
  -3   7  -4 3847.43 393.324   3
   3   7   5 1892.59 330.149   3
  -3  -7  -5 2282.22 245.551   4
  -3   7  -5 1876.00 278.378   3
   3  -7   5 2828.13 377.160   2
   3  -7   5 2775.86 369.739   4
  -3  -7  -6 2379.57 243.642   4
   3  -7   6 2706.86 370.466   2
   3   7   6 2087.68 324.060   3
  -3   7  -6 2480.84 298.093   3
  -3  -7  -7 652.449 167.375   4
   3   7   7 932.246 275.084   3
  -3   7  -7 394.580 141.294   3
   3  -7   7 1093.83 311.606   2
   3  -7   8 3009.05 445.159   2
   3   7   8 3015.72 412.924   3
  -3  -7  -9 1442.73 392.815   1
   3   7   9 599.460 265.747   3
   3  -7   9 953.969 335.489   2
   3  -7  10 366.155 292.565   2
  -3  -7 -10 607.074 325.539   1
   3   7  10 174.534 201.442   3
   3   7  11 652.125 261.353   3
  -3  -7 -11 576.065 321.716   1
   3  -7  11 1165.22 392.102   2
   3  -7  12 742.560 435.270   2
  -3  -7 -12-517.050 305.531   1
   3  -8 -12 5234.52 586.890   1
   3  -8 -11 5232.97 584.257   1
  -3  -8  11 5650.09 707.000   2
   3  -8 -10-211.087 292.955   4
  -3  -8  10 802.235 418.482   2
   3   8  -9 1855.16 319.354   3
   3  -8  -9 1897.96 370.298   4
   3  -8  -8 27803.0 1106.95   4
   3   8  -8 27666.9 1122.07   3
   3   8  -7 13254.3 783.265   3
   3  -8  -7 15489.7 815.404   4
   3  -8  -6 10379.7 669.508   4
   3   8  -6 10080.7 674.263   3
   3  -8  -5 15688.6 776.668   4
   3   8  -5 14606.2 822.338   3
   3  -8  -4 16788.2 798.434   4
   3   8  -4 16133.0 876.494   3
  -3   8   4 16059.9 976.085   3
   3  -8  -3 12260.1 666.546   4
   3   8  -3 13110.4 801.144   3
  -3   8   3 11846.1 815.621   3
   3   8  -2 18409.0 910.177   3
   3  -8  -2 15867.1 740.477   4
  -3   8   2 16896.3 936.292   3
   3  -8  -1 17578.1 774.726   4
   3   8  -1 19822.3 946.118   3
  -3   8   1 17633.7 950.233   3
   3  -8   0 43507.0 1174.80   4
  -3   8   0 43174.7 1459.42   3
   3   8   0 46927.4 1422.36   3
  -3  -8  -1 12779.9 582.840   4
   3  -8   1 12760.3 663.457   4
   3   8   1 13960.9 792.902   3
  -3   8  -1 13303.6 794.235   3
   3  -8   2 4063.33 402.493   4
  -3  -8  -2 4504.70 350.777   4
   3   8   2 4479.54 488.837   3
  -3   8  -2 3839.92 438.181   3
   3  -8   2 4891.04 322.732   2
   3  -8   3 36478.1 1138.99   4
  -3  -8  -3 36381.3 934.457   4
   3   8   3 35140.0 1256.53   3
   3  -8   3 36198.6 899.768   2
  -3   8  -3 32819.5 1194.32   3
  -3  -8  -4 7664.04 447.930   4
   3  -8   4 6519.79 510.762   4
   3   8   4 6947.58 580.732   3
   3  -8   4 7366.95 451.378   2
  -3   8  -4 7227.46 549.761   3
   3  -8   5 1904.55 277.626   2
   3  -8   5 1821.62 309.745   4
  -3   8  -5 1892.58 303.362   3
  -3  -8  -5 1914.37 246.846   4
   3   8   5 1616.39 332.890   3
   3  -8   6 50490.9 1441.93   4
  -3  -8  -6 51365.8 1109.66   4
   3  -8   6 51119.9 1348.39   2
   3   8   6 50579.1 1546.29   3
  -3   8  -6 48923.7 1313.85   3
  -3  -8  -7 17135.8 653.361   4
   3  -8   7 17347.6 855.016   2
   3   8   7 15928.1 895.407   3
   3  -8   8 5212.36 532.577   2
   3   8   8 5185.82 556.245   3
   3   8   9 181.893 244.974   3
  -3  -8  -9 588.821 339.117   1
   3  -8  10 2944.60 464.081   2
   3   8  10 4119.95 500.089   3
  -3  -8 -10 4527.43 595.614   1
  -3  -8 -11 6795.75 686.726   1
   3  -8  11 6068.12 669.669   2
   3   8  11 6036.30 609.828   3
   3  -8  12 51.8326 357.596   2
   3  -9 -10 488.624 302.259   4
   3  -9  -9 1090.99 331.823   4
   3   9  -8 669.523 285.623   3
   3  -9  -8 193.556 224.082   4
   3   9  -7 2142.79 424.801   3
   3  -9  -7 1491.21 332.079   4
   3  -9  -6 2318.06 380.517   4
   3   9  -6 2888.76 453.436   3
   3   9  -5 3306.50 478.710   3
   3  -9  -5 3676.24 450.769   4
   3  -9  -4 3772.06 433.261   4
  -3   9   4 3846.07 517.335   3
   3   9  -4 3933.59 507.022   3
   3   9  -3 3054.50 467.956   3
   3  -9  -3 3090.94 412.307   4
  -3   9   3 2405.91 450.848   3
   3  -9  -2 269.964 220.892   4
   3   9  -2 356.943 278.087   3
  -3   9   2 199.332 274.955   3
   3   9  -1 1731.72 389.726   3
  -3   9   1 1590.69 364.414   3
   3  -9  -1 1213.37 291.643   4
  -3  -9   0-39.9744 193.721   4
   3   9   0 176.527 244.860   3
   3  -9   0-37.0892 198.835   4
  -3   9   0-144.991 285.904   3
  -3  -9  -1 1888.04 285.266   4
   3  -9   1 1950.68 332.740   4
  -3   9  -1 1578.24 366.379   3
   3   9   1 2433.14 444.242   3
   3  -9   2 302.443 238.837   4
  -3  -9  -2 190.996 190.571   4
  -3   9  -2 149.424 238.570   3
   3   9   2 312.815 309.919   3
   3  -9   3 479.031 234.309   4
   3   9   3 453.510 233.493   3
  -3   9  -3 438.056 211.497   3
  -3  -9  -3 660.663 180.363   4
  -3  -9  -4 3343.94 332.641   4
   3   9   4 3801.23 499.594   3
   3  -9   4 3485.95 422.840   4
  -3   9  -4 2881.10 415.125   3
   3  -9   5 2004.88 356.951   4
   3   9   5 2175.03 409.990   3
  -3  -9  -5 1801.07 279.433   4
  -3   9  -5 1912.86 338.374   3
   3  -9   5 2244.21 338.091   2
  -3  -9  -6 169.526 168.685   4
   3  -9   6-3.44051 234.128   2
  -3   9  -6 147.158 196.576   3
   3   9   6-59.9600 258.189   3
   3  -9   6-184.169 283.018   4
   3  -9   7 55.8332 222.606   2
   3   9   7 654.452 317.123   3
   3  -9   7-154.513 303.117   4
   3   9   8 60.4245 219.947   3
   3  -9   8-189.907 227.506   2
   3  -9   9 229.182 268.688   2
   3   9   9 562.576 326.303   3
   3   9  10 87.1479 246.490   3
   3  -9  10-99.4110 313.863   2
   3  -9  11-339.867 371.367   2
   3   9  11-141.674 285.406   3
   3 -10 -11 1998.56 428.494   4
   3 -10 -10 781.714 338.127   4
   3 -10  -9 547.275 323.530   4
   3 -10  -8 2484.72 427.862   4
   3  10  -8 2381.69 428.630   3
   3 -10  -7 2566.00 417.909   4
   3  10  -7 3345.60 499.323   3
   3  10  -6 281.112 258.036   3
   3 -10  -6 420.609 275.725   4
   3  10  -5 2267.22 450.724   3
   3 -10  -5 1881.99 377.551   4
   3 -10  -4 23910.0 1061.96   4
   3  10  -4 22493.1 1152.23   3
  -3  10   4 23724.5 1276.67   3
   3  10  -3 1139.80 353.891   3
   3 -10  -3 849.757 288.215   4
  -3  10   3 615.815 274.174   3
   3  10  -2 1819.44 414.547   3
   3 -10  -2 1333.13 311.710   4
  -3  10   2 1205.57 350.495   3
   3 -10  -1 12715.4 745.140   4
  -3 -10   1 12761.4 687.280   4
   3  10  -1 14141.1 935.309   3
  -3  10   1 11933.4 912.260   3
  -3 -10   0 6338.50 502.614   4
   3 -10   0 6349.12 551.828   4
   3  10   0 6366.66 645.204   3
  -3  10   0 6021.99 656.532   3
   3  10   1 4167.29 553.480   3
   3 -10   1 3056.71 378.075   4
  -3  10  -1 3432.23 520.044   3
  -3 -10  -1 3761.06 394.177   4
   3 -10   2 9190.16 655.358   4
  -3 -10  -2 8849.94 567.893   4
   3  10   2 10301.3 807.951   3
  -3  10  -2 8631.72 733.464   3
   3 -10   3 26299.3 1101.11   4
  -3 -10  -3 25677.3 950.040   4
   3  10   3 25940.8 1243.53   3
   3 -10   4 19394.3 967.262   4
  -3 -10  -4 19925.4 816.076   4
   3  10   4 18712.6 1077.30   3
  -3  10  -4 20314.3 1069.46   3
   3 -10   5-290.678 265.083   4
  -3 -10  -5-91.0426 171.900   4
   3  10   5-544.202 389.119   3
  -3  10  -5-17.8201 206.414   3
   3  10   6 2984.60 499.626   3
   3 -10   6 2680.36 418.876   4
   3 -10   7 3246.33 479.888   4
   3  10   7 3549.09 549.124   3
   3 -10   8-121.607 284.540   4
   3  10   8 265.517 304.278   3
   3  10   9 384.249 321.141   3
   3 -10   9-711.591 404.904   4
   3  10  10 795.092 314.932   3
   3 -11  -9 879.109 356.749   4
   3 -11  -8-129.308 271.156   4
   3 -11  -7 2598.57 462.670   4
   3  11  -7 2618.01 503.594   3
   3  11  -6 1777.42 426.750   3
   3 -11  -6 2463.65 421.119   4
   3  11  -5 2620.32 483.952   3
   3 -11  -5 1873.74 393.335   4
   3 -11  -4-145.927 270.875   4
  -3  11   4-699.453 377.878   3
   3  11  -4 43.2783 283.919   3
   3 -11  -3 2580.57 435.490   4
  -3  11   3 1276.79 406.254   3
   3  11  -3 2236.28 461.201   3
   3 -11  -2 4621.57 525.419   4
  -3  11   2 3747.66 573.840   3
   3  11  -2 3809.40 568.836   3
  -3 -11   2 4344.57 467.453   4
   3 -11  -1-44.8050 248.939   4
   3  11  -1-291.266 298.861   3
  -3  11   1-259.111 355.419   3
  -3 -11   1-80.2630 225.785   4
  -3  11   0 1723.81 431.171   3
  -3 -11   0 2236.97 354.341   4
   3  11   0 1632.70 423.497   3
   3 -11   0 1690.18 334.160   4
  -3 -11  -1 10285.4 652.694   4
   3 -11   1 11340.4 768.098   4
   3  11   1 9513.10 828.483   3
  -3  11  -1 9323.58 836.171   3
   3 -11   2 9055.10 692.749   4
  -3 -11  -2 8856.47 591.999   4
   3  11   2 8300.11 787.100   3
  -3  11  -2 7382.20 741.334   3
   3  11   3-370.312 386.021   3
   3 -11   3-399.317 289.408   4
  -3  11  -3-230.878 273.866   3
  -3 -11  -3-389.998 237.733   4
   3 -11   4 3087.50 451.509   4
  -3 -11  -4 2613.00 352.354   4
  -3  11  -4 2333.61 425.246   3
   3  11   4 2713.47 495.539   3
   3  11   5 3747.60 562.832   3
   3 -11   5 3890.37 517.978   4
  -3  11  -5 2724.11 451.532   3
   3 -11   6 277.627 262.375   4
   3  11   6 854.501 412.657   3
   3  11   7 425.581 316.079   3
   3  12  -6 305.038 304.627   3
   3 -12  -5 996.883 321.604   4
   3  12  -5 194.865 292.878   3
   3  12  -4 1708.36 454.051   3
  -3 -12   4 2362.22 429.215   4
   3 -12  -4 2029.43 415.270   4
   3 -12  -3 1461.22 368.581   4
  -3  12   3 676.990 378.060   3
  -3 -12   3 1451.13 339.422   4
   3  12  -3 1501.36 447.016   3
  -3 -12   2 224.277 233.774   4
   3  12  -2-179.119 366.978   3
  -3  12   2-486.385 471.811   3
   3 -12  -2 65.8005 261.000   4
   3 -12  -1 680.779 286.756   4
   3  12  -1 738.338 395.070   3
  -3  12   1 253.083 362.284   3
  -3 -12   1 1217.19 335.054   4
  -3 -12   0 2764.03 399.688   4
   3 -12   0 2683.06 445.135   4
   3  12   0 2517.84 531.765   3
  -3  12   0 2220.40 491.711   3
   3  12   1 495.198 316.164   3
  -3  12  -1 243.130 309.538   3
  -3 -12  -1 343.008 231.674   4
   3 -12   1 470.487 302.792   4
  -3 -12  -2 328.423 211.371   4
   3  12   2-313.148 421.102   3
   3 -12   2 242.290 275.461   4
  -3  12  -2-325.169 369.583   3
  -3 -12  -3 3589.30 439.111   4
   3 -12   3 3602.91 509.174   4
   3  12   3 4093.71 622.353   3
  -3  12  -3 3925.68 605.307   3
  -3  12  -4 1341.37 364.936   3
  -3 -13   1 1303.41 358.400   4
  -3 -13   0 828.584 320.926   4
  -3 -13  -1 3335.16 459.236   4
  -3  13  -2 2900.34 557.426   3
  -3 -13  -2 3620.25 472.281   4
  -3  13  -3-446.312 377.800   3
  -4   0  15 4753.00 639.957   2
  -4   0  14 4901.30 588.112   2
  -4   0  13 1859.09 417.579   2
  -4   0  12 5237.44 556.914   2
  -4   0  11 19095.9 955.806   2
  -4   0  10 9048.94 632.533   2
  -4   0   9 14740.1 757.214   2
  -4   0   8 72246.6 1496.32   2
  -4   0   7 34999.6 983.249   2
  -4   0   6 7226.48 449.742   2
  -4   0   5 21230.7 663.471   2
   4   0  -3 17941.3 510.965   2
  -4   0   2 251175. 1938.89   4
  -4   0   1 193674. 1502.54   4
   4   0  -1 185308. 954.425   1
   4   0   0 264964. 1670.24   4
  -4   0   0 268237. 1538.27   4
  -4   0   0 265785. 1523.08   1
   4   0   0 257150. 1521.30   1
  -4   0  -1 17444.3 346.321   4
  -4   0  -1 18225.8 486.671   1
   4   0   1 17982.9 374.737   4
   4   0   1 17964.6 492.431   1
   4   0   2 3046.54 140.636   4
   4   0   2 2997.63 193.340   3
  -4   0  -2 2812.27 241.648   1
   4   0   2 3002.53 238.677   1
   4   0   3 174183. 1296.53   3
   4   0   3 172036. 919.331   4
   4   0   3 169584. 1875.80   1
   4   0   4 215259. 1061.18   4
   4   0   4 212243. 1356.10   3
  -4   0  -5 55756.6 1255.43   1
   4   0   5 54596.8 663.479   3
  -4   0  -6 202691. 2521.53   1
   4   0   6 190832. 1186.83   3
  -4   0  -7 89176.2 1767.75   1
   4   0   7 80563.0 735.354   3
  -4   0  -8 5050.56 472.089   1
  -4   0  -9 3582.36 438.186   1
  -4   0 -10 10115.7 714.857   1
  -4   0 -11 191.136 222.418   1
  -4   0 -12-75.2872 265.650   1
  -4   0 -13 5034.35 610.215   1
  -4   0 -14 14474.7 988.085   1
  -4  -1  15 73.7955 309.657   2
  -4   1  15-159.528 299.208   2
  -4   1  14 437.811 316.267   2
  -4  -1  14 329.660 323.553   2
  -4  -1  13 4174.29 560.382   2
  -4   1  13 3632.32 520.420   2
  -4   1  12-262.834 289.492   2
  -4  -1  12-429.606 345.886   2
   4   1 -12-49.5579 186.134   3
  -4   1  11-240.699 304.470   2
   4  -1 -11 6.39299 145.522   1
  -4  -1  11-422.668 352.808   2
   4   1 -11 61.3428 159.465   3
  -4  -1  10 483.828 259.968   2
   4  -1 -10 1182.62 209.237   1
  -4   1  10 536.006 237.202   2
  -4   1   9 2569.61 344.281   2
  -4  -1   9 2158.88 361.642   2
   4  -1  -9 2899.98 277.296   1
  -4   1   8-150.076 249.279   2
  -4  -1   8 326.206 243.452   2
  -4  -1   8 295.124 139.403   1
   4  -1  -8 115.997 101.277   1
  -4   1   7 610.055 198.042   2
  -4  -1   7 968.003 263.553   2
  -4  -1   7 1128.97 150.493   1
   4  -1  -7 847.758 145.792   1
  -4   1   6 2175.40 264.791   2
  -4  -1   6 1641.57 281.933   2
  -4  -1   6 1672.26 157.683   1
   4  -1  -6 1885.54 159.779   1
  -4  -1   5 153.778 186.844   2
   4  -1  -5-133.923 87.2373   1
  -4   1   5 68.2162 138.041   2
   4  -1  -4 801.969 140.604   2
   4  -1  -4 735.033 84.6766   1
   4  -1  -3 1282.71 143.178   2
  -4   1   2 685.186 124.436   4
  -4   1   1 15637.3 448.689   4
   4  -1  -1 13917.2 336.693   1
  -4  -1   1 16415.2 332.250   1
   4  -1   0 18778.8 444.920   1
   4  -1   0 18272.0 456.500   4
  -4  -1   0 18856.0 427.977   4
  -4   1   0 17807.4 425.035   4
  -4  -1   0 18540.5 435.805   1
   4  -1   1 2643.12 199.663   1
   4  -1   1 2720.94 175.926   4
  -4  -1  -1 2298.70 199.199   1
  -4   1  -1 2414.55 152.468   4
   4  -1   2 33267.9 764.057   1
   4  -1   2 30556.3 513.201   4
  -4  -1  -2 33890.4 687.393   3
   4   1   2 33285.8 642.755   3
  -4   1  -2 32029.4 523.614   4
  -4  -1  -2 33418.3 779.358   1
   4  -1   3 8586.56 270.164   4
  -4   1  -3 9358.53 449.332   1
  -4  -1  -3 8676.17 358.363   3
   4   1   3 9211.26 332.482   3
  -4  -1  -3 9405.12 466.166   1
   4  -1   4 4325.31 208.166   4
  -4   1  -4 4612.66 359.613   1
  -4  -1  -4 4572.81 254.093   3
   4  -1   4 4347.69 186.962   3
   4   1   4 4248.11 237.119   3
  -4  -1  -4 4130.35 334.842   1
  -4   1  -5 45007.7 1140.77   1
  -4  -1  -5 43619.1 760.991   3
   4  -1   5 45032.8 510.370   3
   4   1   5 44646.5 713.200   3
  -4  -1  -5 44875.1 1154.68   1
   4   1   6 2183.39 123.418   4
   4  -1   6 2023.77 90.7961   3
  -4  -1  -6 2274.20 315.880   1
  -4  -1  -6 1924.34 177.608   3
  -4   1  -6 2050.15 284.261   1
   4   1   6 2437.87 187.329   3
  -4  -1  -7 9830.08 634.639   1
  -4   1  -7 10119.3 619.741   1
  -4  -1  -7 9701.65 345.818   3
   4   1   7 9544.15 296.816   4
   4   1   7 10123.8 346.519   3
   4   1   8 55.2259 81.7746   3
  -4  -1  -8 226.649 230.525   1
  -4   1  -8 80.9311 216.351   1
   4   1   8 137.661 92.3449   4
  -4  -1  -8 12.2650 65.7424   3
  -4   1  -9-151.876 258.301   1
   4   1   9-17.3961 74.4672   3
  -4  -1  -9 226.969 238.149   1
  -4   1 -10-29.1243 257.308   1
  -4  -1 -10 155.188 189.376   1
  -4   1 -11 5458.50 581.718   1
  -4  -1 -11 5404.67 554.255   1
  -4  -1 -12 180.540 251.740   1
  -4  -1 -13 1305.26 373.528   1
  -4  -1 -14 21.3601 282.438   1
  -4   2  16 242.989 323.978   2
  -4   2  15 2260.66 468.136   2
  -4  -2  14 240.708 344.120   2
  -4   2  14-257.795 332.824   2
  -4  -2  13 648.131 319.255   2
  -4   2  13 972.404 312.533   2
   4   2 -12 13303.4 640.114   3
  -4   2  12 12185.3 773.091   2
  -4  -2  12 13105.2 892.660   2
   4  -2 -11 13932.4 664.192   1
   4   2 -11 13256.9 633.044   3
  -4   2  11 11863.8 716.564   2
  -4  -2  11 12843.3 843.071   2
   4  -2 -10 9629.21 522.087   1
   4   2 -10 9685.38 542.945   3
  -4   2  10 8655.67 579.594   2
  -4  -2  10 8793.56 692.668   2
   4   2  -9 23419.6 810.618   3
  -4   2   9 23329.8 875.386   2
  -4  -2   9 23760.7 1009.06   2
   4  -2  -9 25689.4 787.082   1
   4   2  -8 49700.1 1139.05   3
  -4   2   8 47058.3 1127.12   2
  -4  -2   8 48394.5 1012.62   1
  -4  -2   8 47744.1 1341.57   2
   4  -2  -8 49206.0 1034.18   1
   4   2  -7 27619.0 831.164   3
   4  -2  -7 27650.6 699.277   1
  -4   2   7 28091.9 803.018   2
  -4  -2   7 28464.8 977.443   2
  -4  -2   7 27823.4 682.408   1
  -4  -2   6 10817.8 387.225   1
   4  -2  -6 11570.9 403.255   1
   4   2  -6 11112.4 527.097   3
  -4   2   6 11242.2 478.161   2
  -4  -2   6 10659.8 583.928   2
  -4  -2   5 180152. 1369.60   1
   4   2  -5 181629. 1995.51   3
  -4   2   5 181261. 1637.01   2
  -4  -2   5 179803. 2097.62   2
   4   2  -4 225921. 2175.76   3
   4  -2  -4 227094. 1641.25   2
   4   2  -3 41250.0 898.201   3
   4  -2  -3 42070.8 626.373   2
   4  -2  -2 20447.9 424.988   2
  -4   2   1 49782.1 831.962   4
  -4  -2   0 53630.8 955.655   3
  -4   2   0 50745.2 794.385   4
  -4   2  -1 5836.49 272.517   4
  -4  -2  -1 5170.12 302.863   3
   4  -2   1 5575.52 268.712   4
   4  -2   2 40643.1 864.168   1
  -4  -2  -2 40217.5 805.581   3
  -4  -2  -2 42103.0 863.488   1
   4   2   2 39721.0 784.346   3
   4  -2   2 37462.9 669.885   4
   4  -2   3 136291. 1293.92   4
  -4  -2  -3 140673. 1527.73   3
   4   2   3 139016. 1450.97   3
  -4  -2  -3 142861. 1730.50   1
  -4  -2  -4 119891. 1444.84   3
   4   2   4 120285. 1340.83   3
  -4  -2  -4 117233. 1710.79   1
   4  -2   4 117279. 1228.73   4
  -4  -2  -5 1038.79 165.011   3
   4   2   5 855.131 143.080   3
   4  -2   5 806.624 81.8245   3
  -4  -2  -5 1067.49 237.967   1
   4  -2   5 1102.12 102.003   3
  -4  -2  -6 179754. 1760.54   3
  -4  -2  -6 185333. 2527.25   1
   4   2   7 33410.3 740.847   3
  -4  -2  -7 35817.2 1174.69   1
  -4  -2  -8 775.420 156.038   3
   4   2   8 1056.34 109.133   4
   4   2   9 10540.6 432.973   3
  -4  -2  -9 11610.9 757.473   1
  -4  -2 -10 14675.2 871.271   1
  -4  -2 -11 7001.29 631.591   1
  -4  -2 -12 2591.56 440.878   1
  -4  -2 -13 863.814 333.014   1
  -4  -2 -14 5027.23 616.252   1
  -4  -3  14 1819.01 503.282   2
  -4   3  14 1485.18 379.205   2
  -4   3  13 5782.17 567.217   2
  -4  -3  13 6503.91 709.399   2
  -4   3  12-106.149 280.315   2
  -4  -3  12 233.396 318.484   2
  -4  -3  11 4846.69 572.966   2
   4   3 -11 4877.43 418.513   3
  -4   3  11 4542.50 435.310   2
   4  -3 -11 5358.49 432.514   1
   4   3 -10 366.711 175.947   3
   4  -3 -10 87.3887 166.475   1
  -4   3  10 285.975 216.603   2
  -4  -3  10 424.283 294.123   2
   4   3  -9 10283.8 563.682   3
   4  -3  -9 10313.3 536.592   1
  -4   3   9 9066.12 529.877   2
  -4  -3   9 9769.47 701.001   2
   4   3  -8 27.5733 177.918   3
   4  -3  -8 303.618 155.352   1
  -4   3   8-134.498 225.212   2
  -4  -3   7 31748.7 759.827   1
   4   3  -7 32612.5 940.080   3
   4  -3  -7 32523.5 789.527   1
  -4   3   7 32562.7 818.295   2
  -4  -3   7 35101.2 1126.77   2
   4   3  -6 68331.7 1334.63   3
   4  -3  -6 69922.2 1389.36   4
  -4  -3   6 68954.3 1053.78   1
  -4   3   6 72464.9 1083.54   2
  -4  -3   6 70847.8 1458.69   2
   4  -3  -5 39116.4 996.584   4
   4   3  -5 40943.4 1016.56   3
  -4   3   5 42307.5 721.146   2
  -4  -3   5 43499.8 1096.65   2
   4  -3  -4 16332.4 609.924   4
   4   3  -4 15926.4 623.115   3
   4   3  -3 47231.4 1020.18   3
   4  -3  -3 46130.0 572.764   2
   4  -3  -2 365.229 68.4485   2
   4  -3   1 83180.5 1132.89   4
   4  -3   1 86151.1 1340.61   3
   4   3   2 11575.8 481.731   3
   4  -3   2 11342.1 464.747   3
   4  -3   2 10376.6 409.073   4
   4  -3   3 17528.7 532.743   4
  -4  -3  -3 18328.9 270.471   4
   4   3   3 18853.8 608.809   3
   4  -3   3 19534.4 540.996   3
  -4  -3  -4 131459. 1807.44   1
   4   3   4 129663. 1557.91   3
   4  -3   4 125710. 1245.55   3
  -4  -3  -5 12342.3 619.632   1
   4   3   5 13112.2 507.741   3
   4  -3   5 12350.9 336.476   3
   4   3   6 9857.98 453.004   3
  -4  -3  -6 9489.12 574.344   1
   4   3   7 2381.15 114.400   4
   4   3   7 3535.20 287.689   3
  -4  -3  -7 3163.85 387.845   1
   4   3   8 1337.34 196.659   3
  -4  -3  -8 1403.36 319.362   1
   4   3   9 22829.2 726.597   3
  -4  -3  -9 22648.4 1047.02   1
  -4  -3 -10-486.973 339.097   1
  -4  -3 -11 980.204 340.432   1
  -4  -3 -12 7040.98 678.314   1
  -4  -3 -13 297.773 286.211   1
  -4  -3 -14-8.13806 218.489   1
   4  -3  14-231.472 395.865   2
  -4  -4  13-483.963 387.410   2
  -4   4  12 1118.81 282.223   2
  -4  -4  12 1103.73 433.824   2
   4   4 -11 10446.2 605.354   3
  -4   4  11 9225.75 601.060   2
   4  -4 -11 10361.5 640.035   1
  -4  -4  11 11151.2 845.642   2
  -4   4  10-272.450 236.379   2
  -4  -4  10 50.6601 335.083   2
   4   4 -10 34.8432 161.887   3
   4  -4 -10-82.0688 171.238   1
  -4   4   9 1898.15 257.667   2
  -4  -4   9 3022.93 483.925   2
   4  -4  -9 2689.91 313.839   1
   4   4  -9 2279.99 307.939   3
   4  -4  -8 18666.9 701.436   1
   4   4  -8 17709.3 745.305   3
  -4   4   8 16723.0 613.387   2
  -4  -4   8 18564.3 924.359   2
   4  -4  -7 23415.9 872.388   4
   4   4  -7 22905.4 828.271   3
  -4   4   7 24697.6 665.807   2
  -4  -4   7 23079.5 957.715   2
   4   4  -6 258.800 176.194   3
  -4   4   6 444.161 142.969   2
   4  -4  -6 538.836 230.725   4
   4  -4  -5 26740.9 861.301   4
   4   4  -5 27701.9 884.189   3
   4   4  -4 88305.5 1525.55   3
   4  -4  -4 88952.8 1473.37   4
   4   4  -3 6216.76 421.717   3
   4  -4  -3 6183.55 396.224   4
   4   4  -2 26099.0 817.429   3
   4   4  -1 42586.3 1007.20   3
   4  -4   1 33480.3 789.785   4
   4   4   2 37851.3 945.202   3
   4  -4   2 36848.3 844.582   4
   4  -4   3 65198.8 1140.24   4
  -4  -4  -3 68359.4 730.223   4
   4   4   3 66043.5 1246.70   3
   4  -4   3 66265.8 1074.50   3
   4  -4   4 57845.5 1078.34   4
  -4  -4  -4 55738.0 603.093   4
   4   4   4 58214.0 1163.25   3
   4  -4   4 57713.9 927.147   3
   4   4   5 339.149 184.885   3
   4  -4   5 411.253 101.287   3
  -4  -4  -5 206.538 57.9704   4
  -4  -4  -6 29766.2 1025.82   1
   4  -4   6 28368.1 497.922   3
   4   4   6 29700.0 860.563   3
  -4  -4  -7 26912.4 1007.81   1
   4   4   7 25905.4 822.192   3
   4   4   8 2098.86 259.243   3
  -4  -4  -8 2110.81 356.986   1
   4   4   9 3309.68 332.483   3
  -4  -4  -9 3537.07 446.271   1
   4   4  10 1327.46 246.889   3
  -4  -4 -10 1376.77 329.127   1
  -4  -4 -11 3179.95 470.841   1
   4  -4  12-520.978 366.685   2
  -4  -4 -12-653.184 333.447   1
   4  -4  13 834.494 360.508   2
  -4  -4 -13 668.122 345.759   1
  -4  -5  13 8354.96 853.827   2
  -4  -5  12 1316.41 455.870   2
   4  -5 -11 4602.44 442.434   1
  -4  -5  11 4974.33 649.306   2
   4   5 -10 6357.84 499.414   3
   4  -5 -10 6539.13 497.177   1
  -4   5  10 6311.45 447.663   2
  -4  -5  10 7009.62 686.555   2
   4  -5  -9 8993.04 555.915   1
   4   5  -9 8250.91 549.120   3
  -4   5   9 8201.10 451.539   2
  -4  -5   9 8039.24 686.136   2
  -4  -5   8 3876.43 514.866   2
   4  -5  -8 2961.00 382.777   4
   4   5  -8 3054.18 355.119   3
  -4   5   8 3207.52 268.849   2
   4  -5  -7 9582.08 610.478   4
   4   5  -7 9704.94 587.958   3
  -4   5   7 9996.30 401.333   2
  -4  -5   7 10950.3 725.802   2
   4   5  -6 50455.6 1268.55   3
   4  -5  -6 48196.9 1243.70   4
  -4   5   6 49766.5 724.104   2
   4   5  -5 24645.3 874.700   3
   4  -5  -5 24024.1 841.639   4
   4  -5  -4 8466.89 493.068   4
   4   5  -4 8221.95 526.200   3
   4  -5  -3 48526.8 1121.30   4
   4   5  -3 49207.1 1226.62   3
   4  -5  -2 71128.0 1319.54   4
   4   5  -2 69154.9 1423.05   3
   4   5  -1 1595.47 259.889   3
   4  -5  -1 1731.26 241.487   4
   4  -5   0 17698.3 642.947   4
   4   5   0 17912.0 734.582   3
   4  -5   0 16658.8 329.784   2
   4  -5   1 67642.9 1230.07   4
   4   5   1 70646.4 1394.78   3
   4  -5   2 98366.4 1480.52   4
   4   5   2 99074.6 1653.31   3
   4  -5   3 9582.11 481.498   4
  -4  -5  -3 9648.51 339.304   4
   4   5   3 8791.56 511.969   3
   4  -5   4 18122.9 673.813   4
  -4  -5  -4 18735.7 440.881   4
   4   5   4 18967.7 734.431   3
   4  -5   5 76959.6 1408.20   4
   4  -5   5 74127.4 1076.03   3
   4   5   5 77428.5 1470.87   3
  -4  -5  -5 76709.3 858.541   4
  -4  -5  -6 7192.14 270.979   4
   4  -5   6 7448.83 311.256   3
   4   5   6 7785.42 502.520   3
   4   5   7-72.6516 190.926   3
  -4  -5  -7 456.768 238.116   1
  -4  -5  -8 13553.9 790.333   1
   4   5   8 14252.5 679.982   3
   4  -5   9 4252.72 490.454   2
  -4  -5  -9 5630.68 566.487   1
   4   5   9 5110.15 443.653   3
   4   5  10 2095.97 317.003   3
  -4  -5 -10 2045.15 373.268   1
   4  -5  10 1553.83 328.480   2
   4  -5  11 2915.78 482.115   2
  -4  -5 -11 2344.01 429.897   1
   4  -5  12 6840.62 708.447   2
  -4  -5 -12 6393.83 683.636   1
   4  -5  13 2197.62 473.239   2
  -4  -5 -13 1779.14 420.883   1
  -4  -6  12 1489.84 478.070   2
  -4  -6  11 1098.09 453.369   2
   4  -6 -11 890.497 286.026   1
   4   6 -10 819.764 250.035   3
   4  -6 -10 762.117 248.936   1
  -4  -6  10 929.162 423.914   2
   4  -6  -9-97.2707 252.306   4
   4   6  -9 204.107 214.022   3
  -4  -6   9 358.283 331.350   2
   4  -6  -8 1752.63 352.142   4
  -4  -6   8 2404.80 476.652   2
   4   6  -8 1353.28 289.610   3
   4  -6  -7 4503.69 456.835   4
   4   6  -7 3939.41 428.486   3
   4   6  -6 1714.58 328.971   3
   4  -6  -6 1385.24 281.899   4
   4  -6  -5 12082.7 650.717   4
   4   6  -5 12905.3 709.045   3
   4  -6  -4 15412.2 699.798   4
   4   6  -4 15985.7 776.009   3
   4  -6  -3 3292.26 351.414   4
   4   6  -3 2985.65 369.894   3
   4  -6  -2 3705.97 355.930   4
   4   6  -2 3298.73 382.741   3
   4  -6  -1 238.189 167.528   4
   4   6  -1 390.813 253.507   3
   4   6   0 864.529 260.550   3
   4  -6   0 862.919 224.857   4
   4  -6   0 678.175 77.8448   2
   4  -6   1 5597.93 392.724   4
   4   6   1 5915.96 474.979   3
   4  -6   1 5982.55 261.463   2
   4  -6   2 6800.05 443.407   4
  -4  -6  -2 6563.22 335.263   4
   4  -6   2 6971.64 336.846   2
   4   6   2 7464.59 524.345   3
   4  -6   3 16725.8 701.366   4
  -4  -6  -3 17204.8 520.137   4
   4  -6   3 15953.1 588.804   2
   4   6   3 17887.8 786.357   3
  -4  -6  -4 4981.27 283.816   4
   4  -6   4 4647.28 373.589   2
   4   6   4 5139.08 461.324   3
   4  -6   4 4637.79 396.715   4
   4  -6   5 61.7186 206.116   2
   4  -6   5 32.9074 199.846   4
  -4  -6  -5 444.373 118.570   4
   4  -6   6 4666.25 409.341   4
   4  -6   6 4374.73 416.446   2
  -4  -6  -6 4807.05 259.697   4
   4   6   6 4406.71 428.241   3
   4  -6   7 571.989 261.913   2
   4   6   7 458.917 228.091   3
  -4  -6  -7 991.445 149.684   4
   4   6   8 3358.71 390.452   3
  -4  -6  -8 4211.88 484.487   1
   4  -6   8 4199.08 475.517   2
   4  -6   9 1383.51 320.990   2
   4   6   9 1943.45 341.939   3
  -4  -6  -9 2111.75 382.800   1
   4  -6  10 2735.58 461.697   2
   4   6  10 2788.49 374.684   3
  -4  -6 -10 2944.18 477.411   1
   4  -6  11 1771.71 423.496   2
  -4  -6 -11 1492.16 366.519   1
   4  -6  12 125.771 296.581   2
  -4  -6 -12-833.236 423.808   1
   4  -6  13 57.6057 360.600   2
  -4  -7  12 1321.26 456.017   2
  -4  -7  11 6687.14 777.679   2
   4   7 -10 12779.1 756.586   3
  -4  -7  10 15224.6 1034.47   2
   4  -7  -9 5382.24 543.438   4
   4   7  -9 5333.38 509.302   3
  -4  -7   9 5947.52 651.427   2
   4  -7  -8 6617.86 568.434   4
   4   7  -8 6153.97 554.130   3
   4  -7  -7 9082.37 640.246   4
   4   7  -7 9118.86 649.961   3
   4  -7  -6 21825.6 923.725   4
   4   7  -6 20765.8 957.351   3
   4  -7  -5 10120.9 625.023   4
   4   7  -5 10087.7 674.569   3
   4  -7  -4 7187.81 526.745   4
   4   7  -4 7210.03 569.857   3
   4  -7  -3 42851.3 1196.49   4
   4   7  -3 43391.7 1320.73   3
   4  -7  -2 63373.0 1420.47   4
   4   7  -2 63722.8 1601.97   3
   4   7  -1 2310.93 347.632   3
   4  -7  -1 1753.76 264.526   4
   4  -7   0 9273.99 545.300   4
   4   7   0 10013.1 639.456   3
   4  -7   1 46658.2 1182.75   4
   4   7   1 47026.8 1358.89   3
   4  -7   1 45203.0 683.221   2
  -4  -7  -2 25637.8 718.247   4
   4  -7   2 25328.5 892.812   4
   4   7   2 26600.6 1029.36   3
   4  -7   2 24385.0 607.048   2
   4   7   3 67.3030 218.752   3
  -4  -7  -3 56.5784 124.876   4
   4  -7   3 59.7973 195.037   4
   4  -7   3 427.646 188.289   2
   4  -7   4 27697.8 970.100   4
  -4  -7  -4 28739.9 731.881   4
   4  -7   4 31255.9 909.841   2
   4   7   4 28961.8 1055.24   3
  -4  -7  -5 23956.6 659.891   4
   4  -7   5 24507.7 871.721   2
   4   7   5 24308.4 1004.86   3
   4  -7   5 23500.0 906.857   4
   4  -7   6 3794.70 401.011   4
  -4  -7  -6 4144.39 283.733   4
   4   7   6 3641.96 417.573   3
   4  -7   6 4432.77 437.961   2
   4  -7   7 6150.58 524.409   4
   4  -7   7 6222.32 553.466   2
   4   7   7 5552.96 509.426   3
  -4  -7  -8 20268.0 1036.00   1
   4  -7   8 17319.9 927.162   2
   4   7   8 19180.0 928.252   3
  -4  -7  -9 8042.50 684.219   1
   4  -7   9 7788.95 667.771   2
   4   7   9 7374.62 617.289   3
   4  -7  10 1884.93 416.495   2
   4   7  10 1429.78 298.780   3
  -4  -7 -11 1054.15 326.424   1
   4  -7  11 1494.50 427.909   2
   4  -7  12 5584.82 677.148   2
   4  -8 -10 25.9339 250.998   4
   4   8  -9 571.922 262.495   3
   4  -8  -9 762.933 331.699   4
   4   8  -8 435.542 257.988   3
   4  -8  -8 657.976 297.539   4
   4   8  -7 37.7508 229.530   3
   4  -8  -7 333.592 269.809   4
   4   8  -6 131.216 230.427   3
   4  -8  -6 241.213 253.130   4
   4   8  -5 44.0703 237.075   3
   4  -8  -5-171.309 238.095   4
   4  -8  -4 127.868 229.612   4
   4   8  -4 143.924 257.622   3
   4   8  -3 318.006 249.300   3
   4  -8  -3 328.262 218.949   4
   4   8  -2 701.778 269.882   3
   4  -8  -2 1055.94 261.495   4
   4  -8  -1 1653.53 313.953   4
   4   8  -1 1604.48 347.859   3
   4  -8   0 240.809 224.234   4
   4   8   0 974.264 335.489   3
  -4   8   0 254.585 234.928   3
  -4  -8  -1 495.687 156.261   4
   4   8   1 1017.89 346.400   3
   4  -8   1 552.814 215.976   4
  -4   8  -1 255.988 257.267   3
   4  -8   2 6033.43 487.981   4
  -4  -8  -2 6567.04 414.041   4
   4   8   2 6334.47 564.502   3
  -4   8  -2 5771.55 527.236   3
  -4  -8  -3 588.415 173.574   4
   4  -8   3 354.029 239.286   4
   4  -8   3 179.285 149.801   2
   4   8   3 164.364 258.823   3
  -4   8  -3 63.7523 203.940   3
   4  -8   4-2.70566 197.684   2
   4  -8   4 40.5441 210.725   4
  -4  -8  -4 26.4012 129.007   4
   4   8   4 225.436 258.621   3
   4  -8   5-93.8068 259.752   2
   4  -8   5-167.213 244.485   4
  -4  -8  -5 151.721 130.185   4
   4   8   5-116.492 260.066   3
   4  -8   6 583.843 278.233   2
   4  -8   6 269.654 243.802   4
   4   8   6 245.398 293.391   3
   4  -8   7 271.398 220.966   4
   4   8   7 192.789 237.103   3
   4  -8   7 684.497 287.257   2
   4  -8   8-0.19230 228.906   2
   4   8   8 133.947 275.533   3
   4  -8   8-485.455 353.023   4
   4  -8   9 31.1609 263.415   2
   4   8   9 411.018 281.884   3
   4  -8  10 329.053 354.212   2
   4   8  10 233.152 230.437   3
  -4  -8 -10 675.897 384.485   1
   4  -8  11 253.869 384.310   2
   4  -8  12-6.54120 294.081   2
   4  -9 -10 4586.74 570.814   4
   4   9  -9 5022.50 568.373   3
   4  -9  -9 5166.33 579.516   4
   4   9  -8-544.756 359.479   3
   4  -9  -8 274.143 259.734   4
   4   9  -7 2554.81 415.822   3
   4  -9  -7 3342.97 471.939   4
   4  -9  -6 20116.3 993.991   4
   4   9  -6 19765.5 1052.58   3
   4   9  -5 1945.55 360.477   3
   4  -9  -5 3116.46 427.131   4
   4   9  -4 216.475 269.167   3
   4  -9  -4 321.370 242.066   4
   4  -9  -3 29231.7 1096.86   4
   4   9  -3 30516.8 1275.14   3
   4  -9  -2 37674.2 1235.21   4
   4   9  -2 40582.5 1466.17   3
   4  -9  -1 4574.94 451.432   4
   4   9  -1 5766.83 604.837   3
  -4   9   1 4263.34 537.576   3
  -4  -9   0 6408.85 462.718   4
   4  -9   0 6189.48 513.980   4
   4   9   0 6440.98 619.624   3
  -4   9   0 5988.84 604.300   3
  -4  -9  -1 15559.8 679.105   4
   4  -9   1 14746.0 776.166   4
   4   9   1 15631.6 918.665   3
  -4   9  -1 14452.5 915.112   3
   4  -9   2 13710.3 756.821   4
  -4  -9  -2 14142.3 646.652   4
   4   9   2 15086.7 908.124   3
  -4   9  -2 13540.2 866.505   3
   4  -9   3 1132.01 272.800   4
  -4  -9  -3 1393.25 237.654   4
   4   9   3 1374.80 335.577   3
  -4   9  -3 1095.38 282.025   3
  -4  -9  -4 12479.4 595.062   4
   4   9   4 11918.9 812.501   3
   4  -9   4 12135.0 735.226   4
   4  -9   5 10881.4 726.023   4
  -4  -9  -5 11463.1 561.136   4
   4   9   5 11284.3 789.927   3
   4   9   6 1702.90 374.777   3
   4  -9   6 2164.73 382.675   4
   4  -9   7 1631.12 345.944   4
   4   9   7 1542.43 331.300   3
   4  -9   8 5276.88 572.660   4
   4  -9   8 4993.92 521.370   2
   4   9   8 6248.40 642.229   3
   4  -9   9 6096.41 618.265   4
  -4  -9  -9 7338.26 726.008   1
   4  -9   9 6729.96 653.299   2
   4   9   9 6342.69 650.408   3
   4  -9  10 408.577 298.359   2
   4  -9  10 444.820 273.073   4
   4   9  10 1135.22 347.145   3
   4  -9  11-184.293 377.341   2
   4 -10 -10 175.470 301.140   4
   4 -10  -9 1126.31 386.527   4
   4 -10  -8 1498.36 377.071   4
   4  10  -8 1698.26 419.003   3
   4  10  -7 1346.75 396.454   3
   4 -10  -7 704.694 331.327   4
   4  10  -6 376.323 320.206   3
   4 -10  -6 22.6258 236.966   4
   4  10  -5 3808.84 552.894   3
   4 -10  -5 2530.45 424.604   4
   4 -10  -4 6351.73 602.864   4
   4  10  -4 6142.99 663.555   3
   4 -10  -3 3917.70 474.924   4
   4  10  -3 3950.36 544.264   3
   4  10  -2 414.580 308.971   3
   4 -10  -2 439.595 249.917   4
   4  10  -1 2841.48 499.802   3
   4 -10  -1 2575.83 396.371   4
  -4  10   1 2242.97 434.139   3
  -4 -10   0 2843.87 358.026   4
   4 -10   0 2465.24 383.453   4
   4  10   0 2803.86 476.243   3
  -4  10   0 2069.90 394.379   3
  -4 -10  -1-200.977 198.753   4
   4  10   1 38.8514 264.142   3
   4 -10   1-429.221 279.849   4
  -4  10  -1-500.748 353.037   3
  -4 -10  -2 1966.72 298.377   4
   4  10   2 2186.61 419.978   3
  -4  10  -2 1739.41 368.541   3
   4 -10   2 1607.32 322.053   4
  -4 -10  -3 6541.00 484.935   4
   4  10   3 6113.31 658.284   3
  -4  10  -3 4752.81 562.595   3
   4 -10   3 4992.20 518.311   4
   4 -10   4 2501.00 435.931   4
  -4 -10  -4 2162.72 302.400   4
   4  10   4 1666.70 422.827   3
   4 -10   5 1.78336 217.164   4
   4  10   5-574.305 370.774   3
   4 -10   6 434.842 282.584   4
   4  10   6-181.543 277.781   3
   4 -10   7 1040.55 322.206   4
   4  10   7 1521.83 391.495   3
   4 -10   8-230.626 323.035   4
   4  10   8 389.206 275.402   3
   4  10   9 309.175 326.003   3
   4  11  -7 1346.71 390.451   3
   4 -11  -7 1379.86 361.679   4
   4  11  -6 2766.61 481.646   3
   4 -11  -6 3154.56 479.373   4
   4  11  -5 1377.25 390.856   3
   4 -11  -5 2573.90 453.684   4
   4 -11  -4 298.006 276.326   4
   4  11  -4 1133.65 416.708   3
   4 -11  -3 4722.66 542.032   4
   4  11  -3 4891.33 635.944   3
  -4 -11   2 7449.00 591.184   4
   4 -11  -2 6816.90 608.076   4
   4  11  -2 6522.78 711.695   3
  -4 -11   1 303.195 203.320   4
   4 -11  -1-64.5696 256.915   4
   4  11  -1 634.993 349.122   3
   4 -11   0 3735.57 470.288   4
   4  11   0 3996.49 591.112   3
  -4 -11   0 3342.01 392.795   4
  -4  11   0 2887.74 496.073   3
   4 -11   1 6310.84 608.879   4
  -4 -11  -1 5652.42 491.823   4
  -4  11  -1 4624.37 627.411   3
   4  11   1 5772.17 681.659   3
  -4 -11  -2 2993.95 383.201   4
   4 -11   2 3610.70 478.438   4
   4  11   2 3275.30 528.496   3
  -4  11  -2 2890.28 512.062   3
   4 -11   3-55.2997 229.546   4
  -4 -11  -3-119.959 197.666   4
   4  11   3-101.373 321.801   3
  -4  11  -3-262.662 331.141   3
   4 -11   4 3006.58 475.866   4
   4  11   4 2322.33 479.464   3
   4 -11   5 4529.56 560.845   4
   4  11   5 3397.26 516.557   3
   4 -11   6 395.074 290.882   4
   4  11   6 636.477 390.106   3
   4  12  -7 988.879 420.018   3
   4  12  -6-182.769 315.124   3
   4  12  -5 1668.08 481.142   3
   4  12  -4 3252.54 584.606   3
  -4 -12   3 486.557 269.114   4
   4  12  -3 691.490 401.898   3
   4 -12  -3 316.394 298.172   4
  -4 -12   2 1697.09 364.880   4
   4 -12  -2 1865.64 380.808   4
   4  12  -2 2228.17 489.308   3
   4 -12  -1 5891.81 619.600   4
   4  12  -1 4881.42 656.688   3
  -4 -12   1 4744.87 511.968   4
   4 -12   0 3464.25 495.839   4
   4  12   0 3486.84 609.942   3
  -4 -12   0 3718.51 466.604   4
   4 -12   1 180.592 283.667   4
  -4 -12  -1 294.011 221.400   4
   4  12   1 223.823 369.707   3
  -4 -12  -2 1379.84 305.758   4
  -4 -13   1-173.564 267.995   4
  -4 -13   0 696.347 262.431   4
  -5   0  15 275.532 361.189   2
  -5   0  14-407.434 329.429   2
  -5   0  13 61.8806 286.121   2
  -5   0  12-31.0529 290.982   2
  -5   0  11 76.7010 280.700   2
  -5   0  10 154.997 252.231   2
  -5   0   9 109.952 254.831   2
  -5   0   8 218.651 235.847   2
  -5   0   7 91.1532 234.630   2
  -5   0   6 146.107 214.124   2
  -5   0   1-21.7059 96.1106   4
   5   0  -1 241.925 75.7051   1
  -5   0   0-14.3261 70.6729   1
  -5   0   0 73.4966 69.5513   4
   5   0   0 109.567 87.0578   1
  -5   0  -1-42.2445 88.1860   1
  -5   0  -1-20.8994 64.5306   4
   5   0   1 68.6398 85.1104   4
   5   0   1 60.7393 81.1489   1
  -5   0  -2-26.6461 116.607   1
  -5   0  -2 37.5757 56.6114   4
   5   0   2 22.4393 66.8449   4
   5   0   2-26.8038 98.5647   1
   5   0   2-6.06734 104.140   3
   5   0   3 147.512 86.7599   3
   5   0   3 32.7953 57.2936   4
  -5   0  -3 63.8482 144.279   1
  -5   0  -4-192.399 182.610   1
   5   0   4-76.8135 90.0549   3
   5   0   4 9.59322 46.1509   4
  -5   0  -5-182.824 176.848   1
   5   0   5 46.0545 78.3207   3
   5   0   5-47.4426 51.2801   4
  -5   0  -6-121.942 170.302   1
   5   0   6 107.368 59.3075   4
   5   0   6-10.3760 78.0144   3
  -5   0  -7-100.921 174.033   1
   5   0   7 77.9831 71.5507   3
   5   0   8-144.482 64.3030   3
  -5   0  -8-96.8698 270.185   1
  -5   0  -9-352.731 285.375   1
  -5   0 -10-276.752 265.627   1
  -5   0 -11-82.8381 275.959   1
  -5   0 -12-282.183 323.407   1
  -5   0 -13 391.936 280.283   1
  -5   0 -14 183.056 299.362   1
  -5   1  15-100.834 298.912   2
  -5  -1  15 488.241 404.595   2
  -5   1  14 2938.06 508.412   2
  -5  -1  14 2807.77 521.100   2
  -5   1  13 15546.9 961.722   2
  -5  -1  13 14979.1 983.275   2
  -5   1  12 1327.64 350.642   2
  -5  -1  12 1547.03 400.241   2
   5   1 -12 1383.88 269.052   3
   5   1 -11 17904.1 804.735   3
  -5   1  11 17001.4 895.432   2
  -5  -1  11 16699.4 951.702   2
  -5   1  10 28671.1 1086.87   2
  -5  -1  10 27801.9 1150.21   2
   5  -1  -9 24647.9 704.840   1
  -5   1   9 26203.5 975.856   2
  -5  -1   9 26329.9 1056.97   2
   5  -1  -8 3266.13 240.213   1
  -5   1   8 3401.90 379.412   2
  -5  -1   8 3384.67 424.589   2
   5  -1  -7 82143.7 1013.89   1
  -5   1   7 83455.3 1461.25   2
  -5  -1   7 85521.6 1618.94   2
   5  -1  -6 31761.3 543.497   1
  -5   1   6 32084.2 853.544   2
  -5  -1   6 32268.7 968.654   2
   5  -1  -5 1048.92 91.4927   1
   5  -1  -3 136463. 1430.61   2
   5  -1  -2 172572. 1800.88   4
   5  -1  -2 168157. 1015.70   1
  -5  -1   2 170012. 940.647   1
   5  -1  -1 1636.44 133.175   1
  -5   1   1 1768.29 181.573   4
   5  -1  -1 1684.90 198.310   4
  -5  -1   1 1563.15 172.623   4
  -5  -1   1 1421.60 123.070   1
   5  -1   0 7546.41 316.404   1
  -5   1   0 7071.04 300.089   4
   5  -1   0 6599.22 321.208   4
  -5  -1   0 7569.87 297.237   4
  -5  -1   0 7630.89 327.498   1
   5  -1   1 205826. 1860.29   1
  -5   1  -1 218179. 1528.65   4
   5  -1   1 214395. 1602.83   4
  -5  -1  -1 217983. 1303.94   4
   5   1   1 214329. 1889.95   3
  -5  -1  -1 209605. 1947.34   1
  -5   1  -2 124993. 1125.14   4
   5  -1   2 121500. 1155.67   4
   5   1   2 123292. 1401.49   3
  -5  -1  -2 120496. 1594.18   1
   5  -1   2 126671. 1583.61   1
   5  -1   3 11765.8 346.677   4
  -5   1  -3 12354.8 539.023   1
   5   1   3 11530.9 427.980   3
  -5  -1  -3 11775.0 547.159   1
   5  -1   4 32118.3 562.472   4
  -5   1  -4 32552.1 953.320   1
   5  -1   4 30801.4 587.771   3
   5   1   4 31755.3 679.063   3
  -5  -1  -4 32426.8 960.162   1
   5  -1   5 75470.7 896.148   4
  -5   1  -5 75433.3 1552.43   1
   5  -1   5 74422.0 845.990   3
   5   1   5 74799.0 1010.67   3
  -5  -1  -6 11579.2 679.552   1
   5  -1   6 10722.9 359.781   4
  -5   1  -6 11665.8 657.130   1
   5  -1   6 10738.5 283.689   3
   5   1   6 10653.2 386.215   3
   5   1   7 19470.9 282.651   4
  -5   1  -7 21094.8 936.338   1
   5  -1   7 21198.7 320.197   3
   5   1   7 21880.0 537.472   3
  -5  -1  -7 22268.9 948.621   1
  -5  -1  -8 40611.0 1337.68   1
  -5   1  -8 42181.6 1363.41   1
  -5  -1  -9 6558.72 589.355   1
  -5   1  -9 7348.08 642.930   1
  -5  -1 -10 1785.15 362.898   1
  -5   1 -10 1488.91 367.273   1
  -5  -1 -11 1517.64 345.541   1
  -5   1 -11 1942.90 415.871   1
  -5  -1 -12 7952.19 712.691   1
  -5  -1 -13 3376.35 528.102   1
  -5  -1 -14 398.975 328.051   1
  -5   2  15 513.948 346.741   2
  -5   2  14 1523.64 411.527   2
  -5  -2  14 1153.26 476.332   2
  -5   2  13 90.9319 255.203   2
  -5  -2  13-221.713 319.291   2
  -5  -2  12 3836.87 558.978   2
  -5   2  12 3883.75 485.559   2
   5   2 -12 3729.69 395.040   3
  -5   2  11 1844.72 365.415   2
  -5  -2  11 2405.55 472.200   2
   5   2 -11 1831.66 296.835   3
  -5   2  10 618.272 253.480   2
  -5  -2  10 660.725 345.169   2
   5   2 -10 294.579 164.759   3
  -5  -2   9 478.980 335.285   2
   5  -2  -9 75.6729 116.419   1
  -5   2   9 88.6584 205.855   2
   5   2  -9-122.794 193.776   3
   5   2  -8 7216.76 481.679   3
  -5  -2   8 6261.46 347.144   1
  -5   2   8 7385.54 489.501   2
  -5  -2   8 7515.96 591.226   2
   5  -2  -8 6910.57 368.633   1
   5   2  -7 3335.60 337.323   3
   5  -2  -7 3374.72 232.943   1
  -5  -2   7 3391.53 225.487   1
  -5   2   7 3700.11 327.127   2
  -5  -2   7 3591.71 424.211   2
   5  -2  -6 2455.91 192.698   1
  -5  -2   6 2519.82 170.415   1
   5   2  -6 2565.18 287.872   3
  -5   2   6 2815.73 282.567   2
  -5  -2   5 4518.90 193.453   1
   5   2  -5 4522.37 365.911   3
   5  -2  -5 4709.44 290.278   2
   5  -2  -4 59903.8 1220.26   4
   5   2  -4 57459.8 1197.03   3
   5  -2  -4 57988.6 886.011   2
   5  -2  -3 157.413 104.353   2
   5   2  -3 3.75394 141.915   3
   5  -2  -2 10347.3 468.493   4
   5  -2  -1 62657.8 1044.88   4
   5  -2   0 401.831 137.929   4
  -5   2  -1 709.394 128.248   4
   5  -2   1 574.448 119.340   1
   5  -2   1 355.643 120.491   4
  -5  -2  -1 636.139 157.689   1
   5   2   1 400.222 135.175   3
  -5   2  -2 34486.7 675.786   4
   5  -2   2 32461.6 669.181   4
   5   2   2 33501.1 778.370   3
  -5  -2  -2 34154.1 849.066   1
   5  -2   3 10460.8 382.317   4
   5   2   3 10644.4 453.838   3
  -5  -2  -3 10650.9 524.077   1
   5  -2   4 120989. 1295.66   4
   5   2   4 120969. 1445.06   3
  -5  -2  -4 124073. 1911.06   1
   5   2   5-59.6714 109.915   3
   5  -2   5-31.1965 104.386   4
   5  -2   5 28.9908 70.3921   3
  -5  -2  -5-165.913 206.996   1
   5  -2   6 7645.21 229.777   3
   5  -2   6 7868.94 359.772   4
   5   2   6 8335.40 391.303   3
  -5  -2  -6 8201.52 565.437   1
   5  -2   6 7117.70 252.896   3
   5   2   7 774.856 158.634   3
  -5  -2  -7 66.9026 243.144   1
  -5  -2  -8 185.950 262.235   1
   5   2   8 132.179 108.863   3
   5   2   9 160.087 120.803   3
  -5  -2  -9 172.331 225.702   1
  -5  -2 -10 14550.7 891.446   1
  -5  -2 -11 2714.52 454.499   1
  -5  -2 -12 139.070 259.161   1
  -5  -2 -13-242.712 316.337   1
  -5  -2 -14 1191.36 344.084   1
  -5  -3  14 2556.95 545.264   2
  -5   3  13 5710.78 593.309   2
  -5  -3  13 5979.55 723.924   2
  -5   3  12 1589.81 346.233   2
  -5  -3  12 2168.09 476.668   2
   5   3 -11 7844.69 552.141   3
  -5   3  11 7529.45 577.596   2
  -5  -3  11 8092.32 743.172   2
   5   3 -10 20922.0 859.603   3
  -5   3  10 20779.8 864.041   2
  -5  -3  10 21672.0 1079.27   2
   5   3  -9 9874.01 586.590   3
   5  -3  -9 10664.8 516.214   1
  -5   3   9 11391.9 604.914   2
  -5  -3   9 11001.8 746.789   2
   5   3  -8 3082.96 338.794   3
   5  -3  -8 3700.65 285.863   1
  -5   3   8 4041.34 366.818   2
  -5  -3   8 4482.93 521.730   2
  -5  -3   7 21113.1 580.688   1
   5   3  -7 21765.8 821.799   3
   5  -3  -7 21639.4 611.773   1
  -5   3   7 22753.6 703.905   2
  -5  -3   6 69396.0 976.016   1
   5   3  -6 68439.4 1429.49   3
   5  -3  -6 71703.5 1466.98   4
   5  -3  -5 3432.43 351.540   4
   5   3  -5 3112.31 316.646   3
   5   3  -4 332.402 158.287   3
   5  -3  -4 201.001 87.1744   2
   5  -3  -4 247.141 198.838   4
   5  -3  -3 129447. 1728.72   4
   5   3  -3 123874. 1808.21   3
   5  -3  -3 125908. 1078.63   2
   5   3  -2 1173.69 226.186   3
   5  -3  -2 836.523 176.810   4
   5  -3  -2 1145.85 121.029   2
   5  -3  -1 14173.2 539.084   4
   5  -3   0 9788.07 434.737   4
   5  -3   1 33269.0 770.032   4
   5   3   1 34110.8 875.222   3
   5  -3   2 45590.1 877.048   4
   5   3   2 46374.3 990.355   3
  -5  -3  -3 12037.4 202.482   4
   5  -3   3 12280.9 455.496   4
  -5  -3  -3 12084.3 566.766   1
   5   3   3 12591.7 526.047   3
   5  -3   3 12700.3 496.583   3
   5  -3   4 62528.1 1054.42   4
  -5  -3  -4 62572.6 1343.79   1
   5   3   4 64463.8 1161.34   3
   5  -3   4 61189.2 999.022   3
   5  -3   5 14858.7 533.223   4
   5   3   5 14845.4 577.745   3
  -5  -3  -5 15915.1 736.382   1
   5  -3   5 14687.4 442.842   3
   5  -3   6 8242.51 405.217   4
   5   3   6 8380.36 443.238   3
  -5  -3  -6 8045.27 563.695   1
   5  -3   6 7746.95 267.456   3
   5   3   7 18595.3 633.733   3
  -5  -3  -7 17350.3 868.304   1
   5   3   8 25356.4 757.726   3
  -5  -3  -8 24604.7 1095.45   1
   5   3   9 1090.51 195.529   3
  -5  -3  -9 430.513 249.240   1
  -5  -3 -10-319.917 298.474   1
  -5  -3 -11 1073.14 335.045   1
  -5  -3 -12 9293.60 777.173   1
  -5  -3 -13 4386.25 593.421   1
  -5  -4  13 122.307 387.880   2
  -5  -4  12 6390.25 712.953   2
  -5  -4  11 4187.98 594.827   2
   5   4 -11 3244.86 382.745   3
  -5   4  11 3555.32 412.109   2
   5   4 -10 244.933 178.654   3
  -5   4  10 285.886 198.851   2
  -5  -4  10 710.044 391.564   2
   5   4  -9 11846.1 671.556   3
   5  -4  -9 12085.0 582.195   1
  -5   4   9 11797.6 584.165   2
  -5  -4   9 13604.2 859.163   2
   5  -4  -8 18468.3 681.908   1
   5   4  -8 17992.3 792.732   3
  -5   4   8 18313.6 649.278   2
  -5  -4   8 19726.7 967.203   2
   5  -4  -7 8376.12 576.389   4
   5   4  -7 8718.51 550.692   3
  -5   4   7 9402.57 442.130   2
   5   4  -6 2322.71 314.288   3
   5  -4  -6 2690.64 355.944   4
   5  -4  -5 28507.7 935.040   4
   5   4  -5 28456.6 953.148   3
   5  -4  -4 62415.1 1318.60   4
   5   4  -4 62020.5 1349.82   3
   5  -4  -3 13203.4 607.879   4
   5   4  -3 12674.9 631.258   3
   5  -4  -3 11813.8 279.042   2
   5   4  -2 37700.4 1025.63   3
   5  -4  -2 37539.6 465.240   2
   5  -4  -2 39075.2 965.351   4
   5  -4  -1 36465.9 923.130   4
   5   4  -1 38475.5 1026.85   3
   5  -4   0 20927.6 681.881   4
   5   4   0 21743.3 758.587   3
   5   4   1 1629.14 249.289   3
   5  -4   1 1751.70 224.813   4
   5   4   2 1993.16 260.204   3
   5  -4   2 1947.36 220.721   4
  -5  -4  -3 12672.8 299.787   4
   5  -4   3 12818.0 517.956   4
   5   4   3 12936.1 581.890   3
   5  -4   4 15858.0 598.424   4
  -5  -4  -4 14848.4 253.315   4
  -5  -4  -4 17049.3 725.673   1
   5   4   4 16483.1 658.544   3
   5  -4   4 14657.2 538.485   3
   5  -4   5 3705.81 315.917   4
  -5  -4  -5 4459.41 438.535   1
   5   4   5 3668.09 331.672   3
   5  -4   5 3615.90 234.272   3
   5  -4   6 46637.8 1076.83   4
  -5  -4  -6 45052.6 1305.87   1
   5   4   6 48203.9 1122.73   3
   5  -4   7 1478.58 227.067   4
   5   4   7 1966.20 273.073   3
  -5  -4  -7 1543.31 330.491   1
   5   4   8-122.075 166.821   3
  -5  -4  -8-288.452 282.815   1
   5   4   9 6501.31 443.619   3
  -5  -4  -9 6329.33 603.603   1
  -5  -4 -10 19299.8 1063.95   1
  -5  -4 -11 2795.95 443.743   1
  -5  -4 -12-202.550 309.035   1
  -5  -4 -13 1219.81 393.804   1
   5  -4  13 780.312 350.166   2
  -5  -5  13 4557.81 682.110   2
  -5  -5  12 1368.20 428.364   2
   5   5 -11 370.266 224.769   3
  -5  -5  11 2143.69 522.912   2
   5   5 -10 7090.49 568.760   3
  -5  -5  10 9562.47 826.694   2
   5   5  -9 795.220 244.496   3
   5  -5  -9 1034.84 250.298   1
  -5  -5   9 1302.48 394.546   2
   5  -5  -8 3744.47 432.713   4
   5   5  -8 3688.27 412.494   3
  -5   5   8 4007.61 311.274   2
   5  -5  -7 8664.08 619.333   4
   5   5  -7 8652.89 599.230   3
   5  -5  -6 13653.1 715.516   4
   5   5  -6 14620.9 754.448   3
   5  -5  -5 13477.0 675.653   4
   5   5  -5 13075.7 709.700   3
   5  -5  -4 12834.8 643.565   4
   5   5  -4 12679.0 680.229   3
   5  -5  -3 2945.17 358.277   4
   5   5  -3 2250.56 353.911   3
   5  -5  -2 10248.9 554.833   4
   5   5  -2 9673.24 575.487   3
   5  -5  -1 17863.4 685.773   4
   5   5  -1 17072.2 747.680   3
   5  -5   0 6746.78 433.659   4
   5   5   0 7387.26 511.916   3
   5  -5   1 59056.4 1193.82   4
   5   5   1 59736.1 1339.04   3
   5  -5   2 31150.2 865.592   4
   5   5   2 31044.8 973.191   3
   5   5   3 957.840 227.396   3
  -5  -5  -3 1272.48 130.336   4
   5  -5   3 832.910 173.303   4
   5  -5   4 28606.4 862.340   4
  -5  -5  -4 27797.9 489.617   4
   5   5   4 29428.8 929.523   3
   5  -5   5 14095.7 627.886   4
  -5  -5  -5 13531.3 306.268   4
   5   5   5 15719.8 710.688   3
   5  -5   6 5329.07 406.481   4
  -5  -5  -6 5936.74 538.302   1
   5   5   6 6354.99 468.072   3
   5  -5   7 654.542 187.702   4
   5   5   7 1024.46 232.733   3
  -5  -5  -7 1131.19 293.610   1
   5   5   8 1072.91 243.619   3
  -5  -5  -8 1506.33 342.920   1
   5   5   9 871.575 221.394   3
  -5  -5  -9 1003.28 322.902   1
  -5  -5 -10 4.39708 246.094   1
  -5  -5 -11-344.569 295.789   1
   5  -5  11-886.256 403.887   2
  -5  -5 -12 1635.45 393.171   1
   5  -5  12 1779.08 439.561   2
   5  -5  13-80.0203 325.249   2
  -5  -6  12 7945.47 860.905   2
  -5  -6  11 12912.9 973.101   2
   5   6 -10 938.998 288.698   3
   5  -6  -9 6788.71 592.077   4
   5   6  -9 6928.23 581.565   3
   5  -6  -8 5795.50 566.370   4
   5   6  -8 6233.80 546.562   3
   5  -6  -7 4839.79 474.081   4
   5   6  -7 5472.51 515.672   3
   5   6  -6 931.320 286.269   3
   5  -6  -6 815.369 265.860   4
   5  -6  -5 29320.3 1035.34   4
   5   6  -5 30117.2 1108.50   3
   5   6  -4 76633.3 1701.56   3
   5  -6  -4 74296.7 1575.83   4
   5   6  -3 2230.68 348.763   3
   5  -6  -3 2787.32 365.738   4
   5  -6  -2 36165.5 1052.35   4
   5   6  -2 34420.0 1132.18   3
   5  -6  -1 81968.2 1547.45   4
   5   6  -1 80815.7 1682.00   3
   5  -6   0 27741.3 882.755   4
   5   6   0 29258.6 1038.10   3
   5  -6   0 26060.0 413.857   2
   5   6   1 2857.84 356.299   3
   5  -6   1 2950.84 322.244   4
   5  -6   1 3243.02 207.542   2
   5  -6   2 14922.5 658.677   4
   5  -6   2 14047.7 496.768   2
   5   6   2 14774.6 733.412   3
  -5  -6  -3 62190.7 948.869   4
   5   6   3 59136.1 1435.40   3
   5  -6   3 58594.9 1301.89   4
  -5  -6  -4 39677.4 713.359   4
   5  -6   4 36652.8 1070.41   4
   5   6   4 39521.9 1181.78   3
  -5  -6  -5 1584.17 153.767   4
   5  -6   5 1380.35 271.902   4
   5   6   5 1810.33 312.014   3
   5  -6   6 14552.7 709.519   4
   5   6   6 14708.8 742.793   3
   5  -6   7 25469.3 969.333   4
  -5  -6  -7 25761.2 1095.29   1
   5  -6   7 25547.2 1017.52   2
   5   6   7 25992.7 1011.96   3
   5  -6   8 1210.56 261.066   4
   5   6   8 1358.08 276.437   3
  -5  -6  -8 1510.87 357.918   1
   5  -6   8 1299.51 299.404   2
   5   6   9 1587.28 296.525   3
  -5  -6  -9 2394.07 410.724   1
   5  -6   9 1672.22 362.411   2
   5  -6  10 10359.0 799.622   2
  -5  -6 -10 8657.17 736.719   1
   5   6  10 9668.39 652.261   3
   5  -6  11 1389.04 372.814   2
  -5  -6 -11 1320.85 360.357   1
  -5  -6 -12-501.249 367.360   1
   5  -6  12-554.765 402.485   2
   5   7 -10 487.588 248.235   3
   5  -7  -9 96.3042 259.542   4
   5   7  -9 468.172 269.548   3
   5   7  -8 1041.41 300.880   3
   5  -7  -8 1046.58 300.754   4
   5   7  -7 1129.62 303.024   3
   5  -7  -7 1329.59 319.114   4
   5   7  -6 2900.44 425.102   3
   5  -7  -6 3670.19 461.426   4
   5   7  -5 316.218 225.587   3
   5  -7  -5 229.442 246.475   4
   5   7  -4 1977.32 374.631   3
   5  -7  -4 2146.20 337.494   4
   5   7  -3 952.260 333.772   3
   5  -7  -3 875.714 273.870   4
   5   7  -2 2552.04 388.178   3
   5  -7  -2 3180.40 396.290   4
   5  -7  -1 4409.26 415.351   4
   5   7  -1 4857.67 476.871   3
   5   7   0 807.658 294.772   3
   5  -7   0 740.413 229.031   4
   5  -7   1 6969.23 498.877   4
   5   7   1 7717.32 590.163   3
   5  -7   1 6641.32 261.398   2
   5  -7   2 253.418 148.431   2
  -5  -7  -2 74.6663 128.522   4
   5  -7   2 177.682 179.570   4
   5  -7   3 1325.00 210.237   2
  -5  -7  -3 1361.63 182.549   4
   5  -7   3 1231.93 239.484   4
   5   7   3 1275.09 295.381   3
   5  -7   4 2198.20 277.365   2
  -5  -7  -4 1864.25 198.466   4
   5   7   4 2383.95 387.030   3
   5  -7   4 1758.32 305.171   4
  -5  -7  -5 5287.19 297.844   4
   5  -7   5 5385.25 483.099   4
   5  -7   5 5359.81 439.309   2
   5   7   5 4881.09 502.699   3
   5  -7   6 2538.53 354.415   4
   5   7   6 2788.84 394.401   3
   5  -7   6 2658.80 361.682   2
   5  -7   7-250.463 290.666   2
   5  -7   7-19.1139 204.108   4
   5   7   7 18.4150 232.547   3
  -5  -7  -7 672.410 335.452   1
   5  -7   8 103.066 265.044   2
   5  -7   8 188.470 199.247   4
   5   7   8-400.779 276.780   3
   5  -7   9-239.770 307.369   2
   5  -7   9-331.805 281.306   4
   5   7   9 208.955 225.006   3
  -5  -7  -9 492.927 331.847   1
   5  -7  10-131.139 266.742   4
   5   7  10 563.914 266.781   3
  -5  -7 -10 314.241 292.262   1
   5  -7  10 221.362 286.969   2
   5  -7  11-16.1623 314.874   2
   5  -7  11-297.044 291.636   4
  -5  -7 -11 471.253 272.888   1
   5  -7  12 733.983 373.853   2
   5  -8 -10-225.660 302.779   4
   5  -8  -9 8932.90 744.394   4
   5   8  -9 7787.81 660.078   3
   5  -8  -8 15447.8 911.913   4
   5   8  -8 14352.4 888.781   3
   5  -8  -7 9509.40 699.405   4
   5   8  -7 8004.77 668.407   3
   5  -8  -6 347.568 249.136   4
   5   8  -6 430.105 276.796   3
   5  -8  -5 23631.6 1027.82   4
   5   8  -5 22359.9 1070.86   3
   5  -8  -4 18041.5 874.229   4
   5   8  -4 18358.3 966.907   3
   5  -8  -3 9710.29 647.972   4
   5   8  -3 9884.25 721.771   3
   5  -8  -2 10459.5 665.784   4
   5   8  -2 12191.7 799.541   3
   5  -8  -1 44526.2 1288.08   4
   5   8  -1 42195.0 1426.86   3
   5  -8   0 11959.0 674.679   4
   5   8   0 11893.6 765.115   3
   5   8   1 85.4103 257.973   3
   5  -8   1-76.8201 247.746   4
  -5  -8  -2 1086.03 195.136   4
   5   8   2 1267.69 345.560   3
   5  -8   2 1191.74 287.177   4
  -5  -8  -3 11122.8 515.298   4
   5  -8   3 10789.0 654.643   4
   5   8   3 11217.0 741.286   3
   5  -8   4 951.354 253.624   4
  -5  -8  -4 1080.57 179.050   4
   5   8   4 1129.45 311.947   3
   5  -8   5 4492.88 468.046   4
   5  -8   5 4964.42 435.373   2
   5   8   5 4687.24 519.161   3
   5  -8   6 30593.6 1167.22   4
   5  -8   6 34242.0 1148.73   2
   5   8   6 31819.3 1245.05   3
   5  -8   7 14900.0 839.940   4
   5  -8   7 15342.7 854.792   2
   5   8   7 14044.3 859.230   3
   5  -8   8 4073.16 464.760   4
   5   8   8 4390.54 499.676   3
   5  -8   8 3339.02 439.559   2
   5  -8   9 3772.73 481.175   4
   5  -8   9 2687.79 434.579   2
  -5  -8  -9 3774.95 516.957   1
   5   8   9 3734.54 496.653   3
   5  -8  10 3528.39 531.766   2
   5  -8  10 2885.06 446.391   4
  -5  -8 -10 3635.20 561.356   1
   5   8  10 3933.35 508.737   3
   5  -8  11 2032.49 485.726   2
   5  -8  11 845.128 303.488   4
   5  -9 -10 317.044 339.133   4
   5   9  -9 226.477 266.612   3
   5  -9  -9 26.1855 287.136   4
   5  -9  -8-191.837 309.220   4
   5   9  -8-198.333 299.173   3
   5   9  -7 243.042 286.939   3
   5  -9  -7 356.836 242.785   4
   5  -9  -6 6732.69 623.268   4
   5   9  -6 6561.46 655.079   3
   5   9  -5 1400.11 374.771   3
   5  -9  -5 1503.83 360.092   4
   5   9  -4 823.682 295.071   3
   5  -9  -4 980.960 321.318   4
   5  -9  -3 5215.13 532.559   4
   5   9  -3 5023.19 561.343   3
   5   9  -2 283.770 291.365   3
   5  -9  -2 368.925 268.178   4
   5   9  -1 2849.26 437.921   3
   5  -9  -1 2779.21 374.718   4
   5   9   0 2334.26 460.540   3
   5  -9   0 1830.02 337.782   4
  -5  -9  -1-34.1811 151.555   4
   5   9   1 484.552 341.111   3
   5  -9   1-14.6965 222.874   4
  -5  -9  -2 1211.34 236.382   4
   5   9   2 1032.49 301.904   3
   5  -9   2 747.447 270.842   4
  -5  -9  -3 1160.04 215.468   4
   5  -9   3 1002.72 260.508   4
   5   9   3 1604.20 394.073   3
   5  -9   4 269.035 251.220   4
   5   9   4 872.467 334.578   3
   5  -9   5 1078.28 312.103   4
   5   9   5 575.981 290.280   3
   5  -9   6 1314.26 325.024   4
   5   9   6 805.390 290.501   3
   5  -9   7-370.806 298.006   4
   5   9   7-192.161 313.004   3
   5  -9   8 2972.36 461.734   4
   5   9   8 2839.95 482.685   3
   5  -9   9 179.901 245.388   4
   5   9   9 195.418 254.366   3
  -5  -9  -9 328.350 347.480   1
   5  -9  10-99.3587 288.614   4
   5   9  10 293.740 301.014   3
   5  10  -8 2838.86 510.445   3
   5 -10  -8 2705.88 478.825   4
   5  10  -7 3230.39 521.038   3
   5 -10  -7 2851.10 476.195   4
   5  10  -6 1491.68 401.562   3
   5 -10  -6 897.334 305.098   4
   5 -10  -5 5417.66 570.188   4
   5  10  -5 5906.87 673.269   3
   5 -10  -4 11357.5 773.753   4
   5  10  -4 11443.4 889.803   3
   5 -10  -3 796.798 278.577   4
   5  10  -3 1008.15 390.501   3
   5  10  -2 2546.83 475.812   3
   5 -10  -2 1698.20 362.937   4
   5 -10  -1 15864.4 873.086   4
   5  10  -1 15959.8 1022.46   3
  -5 -10   0 1101.78 253.768   4
   5  10   0 1229.52 395.282   3
   5 -10   0 773.254 255.726   4
  -5 -10  -1 1265.83 246.461   4
   5  10   1 1686.67 408.643   3
   5 -10   1 1176.48 296.624   4
  -5 -10  -2 7287.37 499.029   4
   5 -10   2 7783.92 653.221   4
   5  10   2 8095.06 741.223   3
  -5 -10  -3 8417.33 520.443   4
   5 -10   3 9265.87 706.275   4
   5  10   3 8235.66 754.148   3
   5  10   4 7297.02 709.092   3
   5 -10   4 7829.55 649.118   4
   5 -10   5 171.846 264.738   4
   5  10   5-23.2222 262.106   3
   5 -10   6 3218.63 475.804   4
   5  10   6 2293.08 422.028   3
   5 -10   7 5405.88 600.780   4
   5  10   7 4975.34 602.866   3
   5 -10   8 152.263 269.234   4
   5  10   8 457.738 301.343   3
   5  10   9 1201.43 403.567   3
   5  11  -8 244.740 291.849   3
   5  11  -7 1500.13 459.379   3
   5  11  -6 3417.93 590.160   3
   5 -11  -6 3126.13 516.198   4
   5  11  -5 3919.20 601.204   3
   5 -11  -5 3103.91 482.805   4
   5  11  -4 743.613 383.949   3
   5 -11  -4 894.597 312.392   4
   5  11  -3 1732.41 439.690   3
   5 -11  -3 1252.78 349.209   4
   5  11  -2 3196.14 537.310   3
   5 -11  -2 2880.46 457.661   4
  -5 -11   1 807.019 267.238   4
   5  11  -1 985.533 401.825   3
   5 -11  -1 719.428 294.003   4
  -5 -11   0 2361.35 360.720   4
   5  11   0 2735.30 516.288   3
   5 -11   0 2112.39 398.162   4
  -5 -11  -1 5834.53 498.757   4
   5 -11   1 5660.67 600.949   4
   5  11   1 6196.67 714.889   3
   5 -11   2 1442.75 328.292   4
   5  11   2 1603.88 419.615   3
   5 -11   3 147.599 259.488   4
   5  11   3 132.972 278.654   3
   5 -11   4 1770.97 399.947   4
   5  11   4 1192.15 417.441   3
   5 -11   5 3037.41 492.389   4
   5  11   5 2815.12 523.579   3
  -5 -12   2 1359.82 320.175   4
  -5 -12   1 2055.20 371.388   4
  -5 -12   0 1012.32 283.086   4
  -5 -13   1-355.325 264.409   4
  -6   0  15 2643.45 549.717   2
  -6   0  14 1077.29 397.000   2
  -6   0  13 2019.85 471.894   2
  -6   0  12 22340.1 1123.12   2
  -6   0  11 23041.4 1083.22   2
  -6   0  10 15051.7 841.619   2
  -6   0   9 7239.17 601.231   2
  -6   0   8 30448.6 1041.33   2
  -6   0   0 224481. 1726.16   1
   6   0   0 221428. 1699.13   1
  -6   0   0 229294. 1723.50   4
  -6   0  -1 18339.6 446.314   4
   6   0   1 19178.5 522.184   4
  -6   0  -1 19318.6 585.865   1
   6   0   1 20625.1 649.662   3
   6   0   1 18559.4 565.193   1
  -6   0  -2 26010.6 484.101   4
  -6   0  -2 26026.4 750.724   1
   6   0   2 26291.5 550.573   4
   6   0   2 26658.8 702.392   3
   6   0   3 41101.5 618.202   4
   6   0   3 40178.9 812.977   3
  -6   0  -3 40242.3 1025.90   1
   6   0   4 116.030 98.4117   3
  -6   0  -4 86.8408 136.753   1
   6   0   4 78.4548 55.4258   4
   6   0   5 4833.09 186.830   4
  -6   0  -5 4871.08 427.971   1
   6   0   5 5255.96 288.391   3
   6   0   6 65171.4 664.797   4
   6   0   6 67227.1 941.393   3
  -6   0  -6 66645.6 1595.25   1
   6   0   7 86352.9 806.043   4
   6   0   7 88679.4 1015.14   3
  -6   0  -8-102.105 235.832   1
  -6   0  -9 29.0996 214.504   1
  -6   0 -10 8059.96 692.834   1
  -6   0 -11 1915.88 404.200   1
  -6   0 -12 2431.37 466.250   1
  -6   0 -13 7378.32 760.471   1
  -6   1  15-43.9113 324.635   2
  -6   1  14 804.686 380.637   2
  -6  -1  14 545.957 353.528   2
  -6   1  13 359.877 333.441   2
  -6  -1  13 159.823 317.941   2
  -6   1  12 1261.97 369.560   2
  -6  -1  12 2021.27 472.159   2
   6   1 -12 1222.30 273.220   3
  -6   1  11 1036.01 358.215   2
  -6  -1  11 897.524 367.840   2
   6   1 -11 495.036 228.146   3
  -6   1  10 436.977 287.293   2
  -6  -1  10 657.289 326.772   2
   6   1 -10 53.0970 194.994   3
  -6   1   9 1093.92 302.238   2
  -6  -1   9 1652.27 395.727   2
  -6   1   8 1044.52 304.145   2
  -6  -1   8 1216.93 366.138   2
   6  -1  -2 16703.7 610.236   4
  -6  -1   2 14441.9 284.181   1
   6  -1  -2 14664.1 337.139   1
  -6  -1   1 13692.9 381.704   1
  -6  -1   1 13233.8 477.606   4
   6  -1  -1 13252.0 520.053   4
   6  -1  -1 12284.2 380.115   1
  -6   1   0 2601.49 201.931   4
  -6  -1   0 2926.69 203.283   4
   6  -1   0 2929.58 242.983   4
   6   1   0 2255.45 274.716   3
   6  -1   0 2565.58 204.179   1
  -6  -1   0 2389.15 202.073   1
   6   1   1 1791.69 223.553   3
   6  -1   1 1563.94 183.872   1
  -6  -1  -1 1707.13 141.065   4
  -6  -1  -1 1433.39 189.558   1
  -6   1  -1 1473.83 150.848   4
   6  -1   1 1511.25 178.588   4
   6   1   2 1012.54 162.057   3
  -6  -1  -2 1240.54 101.512   4
  -6   1  -2 1339.99 144.354   4
  -6  -1  -2 1096.90 192.468   1
   6  -1   2 1172.29 145.302   4
   6   1   3 81.0636 126.991   3
   6  -1   3 61.7669 83.9066   4
  -6  -1  -3-78.9250 137.609   1
   6   1   4 1062.57 173.766   3
  -6   1  -4 997.777 234.628   1
   6  -1   4 945.577 120.652   4
  -6  -1  -4 1120.19 233.004   1
   6  -1   4 757.814 132.108   3
  -6  -1  -5 10690.7 642.042   1
   6  -1   5 10228.5 342.838   4
  -6   1  -5 10014.6 606.539   1
   6  -1   5 10521.8 366.578   3
   6   1   5 10429.3 419.062   3
   6  -1   6 2456.42 182.636   4
  -6   1  -6 2008.49 314.070   1
   6  -1   6 2527.36 178.691   3
  -6  -1  -6 2226.78 334.154   1
   6   1   6 2499.58 224.028   3
   6  -1   7 75.9654 65.7596   3
   6   1   7 19.6177 107.663   3
   6  -1   7 85.4080 89.4816   4
  -6   1  -7-18.8690 200.119   1
  -6  -1  -7 60.9706 229.084   1
   6  -1   8 146.250 84.1034   4
   6   1   8 166.410 106.006   3
  -6   1  -8-81.6551 253.039   1
  -6  -1  -8 160.334 226.523   1
  -6  -1  -9 959.587 293.686   1
  -6   1  -9 888.721 279.135   1
  -6  -1 -10-146.122 273.163   1
  -6   1 -10-77.1927 256.381   1
  -6  -1 -11 1384.78 365.910   1
  -6  -1 -12-52.2638 272.514   1
  -6  -1 -13 25.7748 268.331   1
  -6   2  14 154.153 307.121   2
  -6  -2  14 231.557 326.844   2
  -6   2  13 1065.32 352.627   2
  -6  -2  13 1596.05 405.491   2
   6   2 -12 22622.8 945.527   3
  -6   2  12 22677.4 1069.31   2
  -6  -2  12 23169.9 1201.71   2
   6   2 -11 6191.97 513.703   3
  -6   2  11 6594.38 583.903   2
  -6  -2  11 6711.92 669.929   2
  -6   2  10 1816.80 338.971   2
  -6  -2  10 1977.55 457.183   2
   6   2 -10 1360.32 281.032   3
   6   2  -9 31763.1 1076.13   3
  -6   2   9 34819.3 1095.06   2
  -6  -2   9 34229.3 1255.40   2
   6  -2  -8 5100.06 291.222   1
   6   2  -8 8070.95 551.742   3
   6   2  -7 5882.44 460.179   3
  -6  -2   7 4417.02 229.706   1
   6  -2  -7 5481.86 264.201   1
   6   2  -6 17262.4 747.663   3
   6  -2  -6 16220.3 398.821   1
   6   2  -5 42449.4 1152.11   3
   6  -2  -4 60861.6 1292.54   4
   6   2  -4 56601.3 1286.61   3
   6  -2  -3 48027.0 1109.56   4
   6   2  -3 48315.1 1141.31   3
   6  -2  -3 48352.1 869.836   2
   6  -2  -2 1931.63 255.893   4
  -6  -2   2 2186.48 169.280   1
   6   2  -2 1621.79 260.059   3
   6  -2  -1 138179. 1672.72   4
   6   2  -1 138469. 1823.69   3
  -6  -2   1 133132. 1334.55   1
   6  -2   0 25422.1 695.049   4
  -6  -2   0 25226.2 616.248   4
   6  -2   0 23701.8 648.419   1
   6   2   0 26121.2 800.295   3
  -6  -2   0 24708.5 650.731   1
   6   2   1-33.2627 152.817   3
   6  -2   1 150.023 127.804   4
  -6  -2  -1 253.500 81.1905   4
  -6  -2  -1 151.579 141.622   1
   6  -2   2 93914.6 1230.47   4
  -6  -2  -2 91985.8 780.990   4
   6   2   2 98476.1 1440.09   3
  -6  -2  -2 94416.5 1522.33   1
   6  -2   3 30752.1 689.851   4
   6   2   3 33513.5 835.656   3
  -6  -2  -3 33367.6 986.585   1
   6  -2   4 1962.07 182.769   4
   6   2   4 2353.33 250.000   3
  -6  -2  -4 1962.74 275.138   1
  -6  -2  -5 777.711 219.755   1
   6   2   5 1262.46 189.571   3
   6  -2   5 1179.33 156.621   4
   6  -2   5 933.983 126.954   3
   6  -2   6 64045.7 1029.89   4
   6  -2   6 63209.4 801.409   3
   6   2   6 66566.6 1133.80   3
  -6  -2  -6 66585.5 1628.68   1
   6  -2   7 28779.6 724.698   4
   6  -2   7 26894.9 433.306   3
   6   2   7 29898.5 764.553   3
  -6  -2  -7 30771.7 1164.97   1
   6  -2   8 1688.87 207.596   4
  -6  -2  -8 1602.45 351.949   1
   6   2   8 1794.60 217.075   3
  -6  -2  -9 16495.8 932.487   1
   6  -2   9 14680.1 560.001   4
  -6  -2 -10 15273.0 941.658   1
  -6  -2 -11 11746.4 856.628   1
  -6  -2 -12 493.182 352.343   1
  -6  -2 -13 1756.50 448.571   1
  -6  -3  13 1248.47 477.158   2
   6   3 -12 951.657 274.941   3
  -6   3  12 898.175 309.553   2
  -6  -3  12 1505.55 448.207   2
   6   3 -11 1819.39 326.450   3
  -6   3  11 2272.59 389.322   2
  -6  -3  11 2941.19 557.710   2
   6   3 -10 11400.8 682.181   3
  -6   3  10 11913.5 665.759   2
  -6  -3  10 12550.6 866.832   2
   6   3  -9 90.0181 189.160   3
  -6   3   9 544.107 256.985   2
   6   3  -8 1463.29 273.252   3
   6  -3  -8 1496.35 183.169   1
   6   3  -7 23884.0 913.047   3
   6  -3  -7 22639.0 601.563   1
  -6  -3   6 35858.1 628.432   1
   6   3  -6 34690.9 1087.91   3
   6   3  -5 12120.6 631.315   3
   6  -3  -5 12357.9 447.532   2
   6   3  -4 1271.00 231.306   3
   6  -3  -4 1951.32 297.897   4
   6  -3  -4 1854.36 188.128   2
   6  -3  -3 33715.9 952.921   4
   6   3  -3 34128.2 1017.46   3
   6  -3  -3 32412.5 649.114   2
   6  -3  -2 11549.3 548.298   4
   6   3  -2 12502.5 611.071   3
   6   3  -1 886.037 216.946   3
   6  -3  -1 968.979 193.222   4
   6  -3   0 41771.5 931.274   4
   6   3   0 41696.2 1037.41   3
   6  -3   1 4444.10 318.311   4
  -6  -3  -1 4584.61 351.395   1
   6   3   1 4703.39 366.331   3
   6  -3   2 8071.82 404.405   4
   6   3   2 8016.11 463.776   3
  -6  -3  -2 7600.64 462.577   1
   6   3   3 251.604 150.277   3
   6  -3   3 367.682 121.945   4
  -6  -3  -3 432.404 175.066   1
   6  -3   4 30461.0 760.281   4
   6   3   4 30450.0 851.245   3
  -6  -3  -4 29486.4 976.410   1
   6  -3   4 29306.3 772.322   3
   6   3   5 10963.0 513.083   3
  -6  -3  -5 10005.2 615.777   1
   6  -3   5 9336.27 416.457   3
   6  -3   5 10903.4 468.947   4
   6  -3   6 3843.36 301.169   4
   6   3   6 3650.45 319.651   3
  -6  -3  -6 4019.06 434.952   1
   6  -3   7 19861.5 680.593   4
   6   3   7 21496.2 715.079   3
  -6  -3  -7 21114.2 999.469   1
   6  -3   8 15682.5 617.522   4
   6   3   8 16318.6 632.661   3
  -6  -3  -8 16367.9 916.137   1
   6  -3   9 6298.03 421.988   4
  -6  -3  -9 5623.33 570.636   1
  -6  -3 -10-109.546 263.055   1
  -6  -3 -11 813.246 303.941   1
  -6  -3 -12 3684.71 556.897   1
  -6  -3 -13 301.105 319.911   1
  -6  -4  13 1136.77 437.339   2
  -6  -4  12 4166.90 631.339   2
   6   4 -11 5728.09 512.467   3
  -6  -4  11 5600.05 674.174   2
   6   4 -10 3577.69 424.894   3
  -6   4  10 4390.15 418.379   2
   6   4  -9 10803.0 680.095   3
   6   4  -8 12925.8 727.115   3
   6  -4  -8 13530.7 537.885   1
   6   4  -7 183.080 204.076   3
   6  -4  -7 50.9431 224.453   4
   6   4  -6-35.7509 204.861   3
   6  -4  -6 106.587 250.844   4
   6   4  -5 1363.06 279.577   3
   6  -4  -5 1324.61 275.611   4
   6  -4  -4 16121.7 723.117   4
   6   4  -4 15741.7 742.460   3
   6  -4  -4 15817.0 411.457   2
   6   4  -3 2058.23 306.986   3
   6  -4  -3 2370.37 307.099   4
   6  -4  -3 1887.64 141.368   2
   6  -4  -2 13049.2 604.826   4
   6   4  -2 12617.2 650.842   3
   6  -4  -2 13578.8 359.047   2
   6  -4  -1 78410.3 1392.00   4
   6   4  -1 78760.8 1542.35   3
   6  -4   0 24332.7 766.630   4
   6   4   0 23731.8 853.161   3
   6  -4   1 4259.42 341.701   4
   6   4   1 4095.42 373.520   3
   6  -4   2 19999.0 683.949   4
   6   4   2 21851.3 804.187   3
  -6  -4  -3 32986.9 457.150   4
   6  -4   3 32171.4 870.401   4
  -6  -4  -3 32333.6 999.155   1
   6   4   3 34335.6 982.093   3
   6  -4   4 20122.9 677.342   4
  -6  -4  -4 21479.5 857.190   1
   6   4   4 22065.1 787.417   3
   6  -4   5 2529.29 279.216   4
   6   4   5 2836.57 311.986   3
  -6  -4  -5 2982.32 380.729   1
   6  -4   6 3322.38 326.529   4
   6   4   6 2960.68 323.508   3
  -6  -4  -6 3549.42 428.843   1
   6  -4   7 10960.7 546.924   4
   6   4   7 11663.1 581.342   3
  -6  -4  -7 10332.3 704.673   1
   6  -4   8 438.791 166.803   4
   6   4   8 455.958 209.432   3
  -6  -4  -8 51.1457 285.197   1
   6   4   9 5164.89 412.515   3
  -6  -4  -9 4820.75 558.670   1
   6  -4   9 4664.95 404.099   4
   6  -4  10 3939.75 382.474   4
  -6  -4 -10 3889.35 505.921   1
  -6  -4 -11 240.023 297.549   1
  -6  -4 -12-23.5294 305.396   1
   6   5 -11 1808.20 351.265   3
   6   5 -10 14536.5 817.587   3
   6   5  -9 7928.61 607.421   3
   6  -5  -8 4949.23 516.357   4
   6   5  -8 5583.36 520.840   3
   6   5  -7 9861.27 662.919   3
   6  -5  -7 10599.6 687.139   4
   6  -5  -6 19423.9 871.416   4
   6   5  -6 18931.9 882.354   3
   6  -5  -5 7095.18 532.216   4
   6   5  -5 8184.72 583.011   3
   6   5  -4 6673.72 544.295   3
   6  -5  -4 6544.91 500.882   4
   6  -5  -3 62855.6 1412.34   4
   6   5  -3 58373.1 1456.33   3
   6  -5  -2 42625.2 1125.20   4
   6   5  -2 43685.5 1243.85   3
   6  -5  -1 6040.25 455.621   4
   6   5  -1 6237.96 489.286   3
   6  -5   0 22997.6 809.706   4
   6   5   0 24664.0 928.165   3
   6  -5   1 17870.6 696.320   4
   6   5   1 19861.5 814.996   3
   6  -5   2 29194.4 875.262   4
   6   5   2 28628.8 967.578   3
  -6  -5  -3 3952.21 204.514   4
   6  -5   3 3467.69 324.865   4
   6   5   3 3680.81 379.667   3
  -6  -5  -4 28905.1 440.136   4
   6  -5   4 29114.0 893.832   4
   6   5   4 31493.8 1016.60   3
   6  -5   5 48210.4 1162.17   4
  -6  -5  -5 45602.6 1339.56   1
   6   5   5 45036.3 1215.42   3
   6  -5   6 2192.26 304.152   4
   6   5   6 2204.88 322.428   3
  -6  -5  -6 2367.00 387.119   1
   6  -5   7 1046.20 227.818   4
   6   5   7 1063.63 248.006   3
  -6  -5  -7 1068.80 302.575   1
   6  -5   8 21023.3 836.991   4
  -6  -5  -8 20345.6 1018.63   1
   6   5   8 21455.3 881.299   3
   6  -5   9 4657.68 413.921   4
   6   5   9 5247.02 450.488   3
  -6  -5  -9 4907.63 556.274   1
  -6  -5 -10 64.4237 286.335   1
   6  -5  10 309.051 163.858   4
  -6  -5 -11 1595.31 374.362   1
  -6  -5 -12 1843.35 412.027   1
   6   6 -11 802.448 300.526   3
   6   6 -10 548.855 278.322   3
   6   6  -9 5238.94 520.891   3
   6   6  -8 165.443 243.990   3
   6  -6  -8 467.367 298.447   4
   6   6  -7 15.6542 238.828   3
   6  -6  -7-215.171 286.002   4
   6   6  -6-73.8217 220.971   3
   6  -6  -6-245.553 220.769   4
   6  -6  -5 352.794 253.851   4
   6   6  -5 356.016 302.688   3
   6   6  -4 1939.25 372.226   3
   6  -6  -4 1815.27 327.184   4
   6  -6  -3 5674.63 498.021   4
   6   6  -3 4539.94 490.724   3
   6   6  -2 291.950 244.189   3
   6  -6  -2 527.988 237.218   4
   6  -6  -1 12125.9 646.183   4
   6   6  -1 11826.1 715.335   3
   6   6   0 349.216 242.007   3
   6  -6   0 486.540 199.822   4
   6   6   1 1944.30 333.444   3
   6  -6   1 1745.56 272.123   4
   6   6   2 1965.15 325.283   3
   6  -6   2 2078.61 291.420   4
  -6  -6  -3 3970.33 245.206   4
   6  -6   3 4301.15 408.427   4
   6   6   3 3616.23 416.782   3
   6  -6   4 7423.72 500.500   4
  -6  -6  -4 7879.69 303.541   4
   6   6   4 7310.89 541.266   3
   6   6   5 72.1423 208.013   3
   6  -6   5 53.2481 180.678   4
   6  -6   6 201.241 204.138   4
   6   6   6 309.390 243.863   3
  -6  -6  -6 413.573 283.683   1
   6  -6   7 163.596 179.944   4
   6   6   7 102.907 207.069   3
  -6  -6  -7 349.701 285.435   1
   6  -6   8 292.468 178.455   4
   6   6   8 115.266 198.411   3
  -6  -6  -8 339.528 278.729   1
   6  -6   9 1428.33 280.380   4
   6   6   9 1316.93 278.725   3
  -6  -6  -9 1541.37 376.987   1
   6  -6  10 810.160 218.068   4
   6  -6  10 1505.66 364.749   2
  -6  -6 -10 1173.40 365.283   1
  -6  -6 -11-357.831 366.477   1
   6  -6  11 48.7802 351.164   2
   6  -6  12-57.6453 306.779   2
   6   7 -10 11519.7 811.066   3
   6  -7  -9 7378.95 672.187   4
   6   7  -9 8020.04 679.635   3
   6   7  -8 181.475 218.571   3
   6  -7  -8 247.336 278.677   4
   6  -7  -7 13291.0 823.331   4
   6   7  -7 12130.2 809.879   3
   6  -7  -6 5817.30 555.060   4
   6   7  -6 5907.27 577.729   3
   6  -7  -5 8413.65 619.202   4
   6   7  -5 8965.24 703.252   3
   6  -7  -4 13474.0 756.693   4
   6   7  -4 12546.8 794.373   3
   6  -7  -3 39325.5 1220.71   4
   6   7  -3 39671.2 1341.71   3
   6  -7  -2 24400.4 969.216   4
   6   7  -2 23162.9 1039.82   3
   6   7  -1 333.597 233.899   3
   6  -7  -1 149.843 200.570   4
   6  -7   0 9423.43 595.207   4
   6   7   0 9128.01 658.855   3
   6  -7   1 23547.7 897.829   4
   6   7   1 24948.8 1036.71   3
  -6  -7  -2 6069.79 350.155   4
   6  -7   2 5493.03 449.091   4
   6   7   2 5810.14 542.079   3
   6  -7   3-159.592 187.200   2
   6   7   3-329.005 301.953   3
  -6  -7  -3 84.9632 105.090   4
   6  -7   3-204.708 213.308   4
   6  -7   4 22581.4 908.095   4
  -6  -7  -4 23259.3 606.550   4
   6  -7   4 24263.5 832.547   2
   6   7   4 23318.0 1008.46   3
   6  -7   5 14706.5 771.927   4
   6  -7   5 15218.8 732.599   2
   6   7   5 16458.1 847.862   3
   6  -7   6 597.513 244.305   2
   6  -7   6 1625.23 325.912   4
   6   7   6 1225.09 304.151   3
   6  -7   7 2563.19 371.682   2
   6  -7   7 3214.62 402.241   4
   6   7   7 2987.53 398.383   3
  -6  -7  -7 2887.42 444.237   1
   6  -7   8 15195.1 839.284   4
  -6  -7  -8 15952.2 969.298   1
   6  -7   8 12843.0 820.942   2
   6   7   8 14698.5 846.573   3
   6  -7   9 3970.31 453.818   4
   6  -7   9 4323.42 544.046   2
  -6  -7  -9 4209.58 551.880   1
   6  -7  10-70.5791 324.117   2
   6  -7  10-64.1322 243.576   4
  -6  -7 -10 127.440 224.156   1
   6  -7  11 1310.99 414.447   2
   6   8 -10 153.580 241.654   3
   6  -8 -10-68.8093 303.879   4
   6   8  -9 88.5156 256.765   3
   6  -8  -9 420.144 335.462   4
   6   8  -8 715.115 321.819   3
   6  -8  -8 989.791 371.267   4
   6   8  -7 937.683 328.988   3
   6  -8  -7 1051.02 338.223   4
   6   8  -6 65.9058 260.319   3
   6  -8  -6-130.601 272.119   4
   6   8  -5 532.282 323.418   3
   6  -8  -5 1116.41 316.578   4
   6  -8  -4 1381.40 325.279   4
   6   8  -4 1832.19 411.803   3
   6   8  -3 175.839 232.399   3
   6  -8  -3 149.931 201.338   4
   6   8  -2-120.509 291.331   3
   6  -8  -2 33.3734 214.690   4
   6   8  -1 564.949 289.319   3
   6  -8  -1 654.476 246.770   4
   6   8   0 556.216 294.624   3
   6  -8   0 424.058 219.840   4
   6   8   1-81.4647 316.504   3
   6  -8   1-228.708 269.165   4
  -6  -8  -2 1688.66 219.326   4
   6   8   2 1475.79 339.963   3
   6  -8   2 1519.04 289.965   4
   6   8   3 327.088 297.510   3
  -6  -8  -3 123.194 118.622   4
   6  -8   3 121.774 212.555   4
   6   8   4 150.269 280.733   3
   6  -8   4-80.8101 238.920   4
   6  -8   5-121.679 196.508   4
   6   8   5-182.110 228.454   3
   6  -8   6 375.298 265.716   4
   6   8   6 256.217 292.295   3
   6  -8   7 447.552 285.394   4
   6   8   7 171.199 248.333   3
  -6  -8  -7 470.484 309.330   1
   6  -8   8 49.4651 242.963   2
   6  -8   8 60.8992 210.459   4
   6   8   8-65.7417 229.127   3
  -6  -8  -8 320.451 310.206   1
   6  -8   9 11.0550 273.305   2
   6  -8   9 57.3448 229.417   4
   6   8   9-93.0129 280.361   3
   6  -8  10 257.259 332.390   2
   6  -8  10-31.1467 234.966   4
   6  -8  11 478.158 319.346   2
   6  -8  11-385.772 295.759   4
   6   9  -9 2574.87 450.576   3
   6  -9  -9 2950.67 489.044   4
   6   9  -8 75.7534 311.233   3
   6  -9  -8 185.275 284.835   4
   6  -9  -7 4787.96 552.327   4
   6   9  -7 5067.57 608.679   3
   6  -9  -6 9206.21 725.127   4
   6   9  -6 9095.67 775.257   3
   6   9  -5 354.608 284.013   3
   6  -9  -5 96.6869 227.389   4
   6  -9  -4 5418.08 549.420   4
   6   9  -4 4825.53 578.207   3
   6  -9  -3 23899.0 1082.08   4
   6   9  -3 23184.2 1176.36   3
   6  -9  -2 7223.40 620.632   4
   6   9  -2 7009.22 669.399   3
   6   9  -1 161.227 257.616   3
   6  -9  -1 640.174 285.087   4
   6  -9   0 8882.11 646.686   4
   6   9   0 10382.0 785.448   3
  -6  -9  -1 17013.5 694.774   4
   6  -9   1 17465.1 875.480   4
   6   9   1 19027.9 1034.17   3
  -6  -9  -2 5374.07 400.706   4
   6  -9   2 4526.38 474.241   4
   6   9   2 4889.04 557.753   3
   6   9   3 588.476 326.394   3
   6  -9   3 342.464 266.222   4
   6  -9   4 6871.74 598.112   4
   6   9   4 6272.03 632.064   3
   6  -9   5 11516.1 776.323   4
   6   9   5 10383.5 797.167   3
   6  -9   6 2432.54 403.944   4
   6   9   6 1456.63 363.562   3
   6  -9   7 3718.65 490.185   4
   6   9   7 3051.41 461.248   3
   6  -9   8 7871.00 697.206   4
  -6  -9  -8 9254.23 805.650   1
   6   9   8 7756.56 710.402   3
   6  -9   9 2596.53 460.891   4
   6   9   9 2984.95 473.731   3
   6  -9  10-144.821 240.069   4
   6  10  -8 1957.90 433.368   3
   6  10  -7 747.403 317.821   3
   6 -10  -7 1577.58 383.980   4
   6  10  -6 102.582 277.506   3
   6 -10  -6-1.01621 247.358   4
   6  10  -5 3408.83 535.489   3
   6 -10  -5 3299.50 492.356   4
   6 -10  -4 4709.79 562.158   4
   6  10  -4 3150.97 506.321   3
   6  10  -3-372.386 370.214   3
   6 -10  -3 170.273 267.325   4
   6  10  -2 1248.32 376.149   3
   6 -10  -2 692.804 292.240   4
   6  10  -1 2901.00 537.050   3
   6 -10  -1 3064.65 456.927   4
  -6 -10   0 1109.54 255.450   4
   6  10   0 646.907 313.188   3
   6 -10   0 586.987 285.739   4
  -6 -10  -1 1155.24 236.046   4
   6  10   1 1858.24 429.944   3
   6 -10   1 1009.60 297.705   4
   6  10   2 3073.63 506.432   3
   6 -10   2 2683.69 424.229   4
   6 -10   3 2701.87 459.867   4
   6  10   3 2552.57 461.306   3
   6 -10   4 2414.11 416.037   4
   6  10   4 2135.30 474.299   3
   6 -10   5 145.235 250.951   4
   6  10   5-200.280 303.711   3
   6 -10   6 3082.39 493.925   4
   6  10   6 2265.71 444.876   3
   6 -10   7 655.541 307.696   4
   6  10   7 866.796 337.675   3
   6  10   8-605.980 388.575   3
   6  11  -7 1652.74 488.433   3
   6  11  -6 2869.08 558.167   3
   6  11  -5 439.565 348.136   3
   6  11  -4 2551.97 532.203   3
   6  11  -3 3755.36 599.840   3
   6 -11  -3 4025.28 542.044   4
   6  11  -2 1672.08 461.933   3
   6 -11  -2 1707.22 400.353   4
   6  11  -1 376.882 393.646   3
   6 -11  -1 44.5339 230.218   4
  -6 -11   1-133.353 207.846   4
  -6 -11   0 1931.72 328.466   4
   6  11   0 1906.94 474.271   3
   6 -11   0 1376.16 343.660   4
   6 -11   1 5915.96 599.710   4
   6  11   1 6670.73 755.256   3
   6 -11   2 1413.11 373.083   4
   6  11   2 1694.97 483.788   3
   6 -11   3-450.455 313.364   4
   6  11   3-221.335 370.495   3
  -6 -12   2 2047.38 382.242   4
  -6 -12   1 4531.76 492.958   4
  -7   0  14 348.072 408.182   2
   7   0 -13-32.4497 219.346   3
  -7   0  13 695.273 371.126   2
  -7   0  12 530.772 400.981   2
   7   0   0 277.413 119.313   1
  -7   0  -1-7.88573 78.5307   4
   7   0   1-12.5421 101.423   1
  -7   0  -1-40.9089 106.427   1
  -7   0  -2 28.3990 129.963   1
  -7   0  -2-26.1545 62.8127   4
   7   0   2 22.9777 112.295   4
   7   0   2 9.06686 132.252   3
   7   0   3 47.4016 121.370   3
  -7   0  -3 6.41038 62.9822   4
   7   0   3 39.2030 94.4547   4
  -7   0  -3-72.6282 150.691   1
   7   0   4-262.080 144.709   3
   7   0   4 43.9073 81.5316   4
  -7   0  -4-287.746 226.996   1
   7   0   5-136.381 127.734   3
   7   0   5 5.16393 59.0364   4
  -7   0  -5-79.6093 214.130   1
   7   0   6 155.355 122.074   3
   7   0   6-29.0259 51.8675   4
  -7   0  -6 251.989 231.213   1
   7   0   7 131.023 110.439   3
  -7   0  -7-418.764 281.705   1
  -7   0  -8-449.416 303.462   1
  -7   0  -9-309.254 304.720   1
  -7   0 -10-128.106 308.427   1
  -7   0 -11-69.2998 259.104   1
  -7   0 -12-133.304 301.281   1
  -7   0 -13-187.685 307.349   1
  -7   1  14 4853.81 644.472   2
  -7  -1  14 4255.78 632.568   2
  -7   1  13 3470.66 531.629   2
  -7  -1  13 3418.07 589.481   2
   7   1 -13 2666.27 401.065   3
  -7   1  12 851.624 380.486   2
  -7  -1  12 467.607 380.487   2
   7   1 -12-32.2535 212.717   3
   7   1 -11 9304.00 676.120   3
   7   1 -10 25660.7 1068.36   3
   7   1  -9 598.794 223.684   3
   7   1  -3 56748.1 1341.82   3
  -7  -1   2 106271. 845.750   1
   7  -1  -2 114328. 980.186   1
  -7  -1   1 624.992 106.474   1
   7  -1  -1 409.517 191.550   4
   7  -1  -1 31.7953 89.1599   1
   7   1  -1 25.0529 167.627   3
  -7  -1   0 147378. 1569.71   1
  -7  -1   0 143239. 1467.54   4
   7  -1   0 152421. 1764.68   4
   7   1   0 152812. 1975.13   3
   7  -1   0 140699. 1622.03   1
  -7  -1  -1 91257.6 1405.90   1
  -7  -1  -1 92118.0 1047.45   4
   7  -1   1 93916.8 1293.83   4
   7   1   2 1208.69 186.547   3
  -7   1  -2 1460.87 158.737   4
  -7  -1  -2 1379.63 118.915   4
   7  -1   2 1363.95 177.218   4
  -7  -1  -2 1249.37 199.891   1
   7   1   3 2107.89 238.903   3
  -7  -1  -3 1899.80 122.187   4
   7  -1   3 1299.25 160.052   4
  -7  -1  -3 1821.76 274.302   1
   7  -1   3 1837.64 222.852   3
  -7  -1  -4 70699.4 1543.32   1
   7  -1   4 67806.7 949.352   4
   7  -1   4 70932.0 1126.25   3
   7   1   4 70478.7 1197.36   3
  -7  -1  -5 64609.7 1563.20   1
   7  -1   5 62343.8 895.866   4
  -7   1  -5 61958.4 1533.13   1
   7  -1   5 62713.2 1001.06   3
   7   1   5 66659.9 1152.84   3
   7  -1   6 122.339 88.7812   3
   7   1   6 105.248 127.439   3
   7  -1   6 13.7468 85.7747   4
  -7   1  -6 304.025 237.304   1
  -7  -1  -6 97.4584 219.584   1
   7  -1   7 7771.46 314.897   4
  -7  -1  -7 8112.13 627.812   1
  -7   1  -7 7519.52 629.147   1
   7  -1   7 7922.54 315.546   3
   7   1   7 8441.44 406.936   3
  -7  -1  -8 18832.2 978.034   1
  -7   1  -8 19086.6 1024.99   1
  -7  -1  -9 12071.4 826.068   1
  -7   1  -9 12185.9 854.660   1
  -7  -1 -10 489.402 285.680   1
  -7  -1 -11 9214.51 792.539   1
  -7  -1 -12 4942.55 642.055   1
  -7  -1 -13-34.5479 322.243   1
  -7   2  13 634.678 363.830   2
  -7  -2  13 677.767 417.508   2
   7   2 -12 107.499 227.723   3
   7   2 -11 3217.83 411.912   3
   7   2 -10 36.7876 226.022   3
   7   2  -9 5554.20 502.876   3
   7   2  -8 4164.74 440.299   3
   7   2  -7 56.2675 219.679   3
   7   2  -6 459.126 205.905   3
   7   2  -5 5764.24 477.279   3
   7  -2  -5 4032.36 155.707   1
   7  -2  -4 964.485 106.088   1
   7   2  -4 1951.55 316.717   3
   7  -2  -3-12.7212 51.3812   1
  -7  -2   3-75.2800 61.6538   1
   7   2  -3-167.672 202.962   3
   7  -2  -2 3135.41 213.136   1
   7  -2  -2 3556.09 345.583   4
   7   2  -2 3317.80 349.138   3
  -7  -2   2 3194.10 204.942   1
   7  -2  -1 23539.9 622.457   1
   7  -2  -1 25243.1 782.270   4
   7   2  -1 24882.6 847.157   3
  -7  -2   1 23594.0 624.410   1
   7   2   0 649.295 201.095   3
   7  -2   0 885.570 189.620   4
  -7  -2   0 853.291 147.312   4
   7  -2   0 979.618 165.237   1
  -7  -2   0 916.808 162.580   1
   7  -2   1 11010.4 473.355   4
   7   2   1 10698.3 538.963   3
  -7  -2  -1 10066.2 503.649   1
  -7  -2  -1 9752.58 345.453   4
   7  -2   2 48156.4 943.226   4
   7   2   2 49055.6 1092.64   3
  -7  -2  -2 48839.7 1194.46   1
   7  -2   3 27451.4 709.338   4
   7   2   3 27813.2 820.429   3
  -7  -2  -3 28095.7 962.890   1
   7  -2   4 2988.12 245.617   4
  -7  -2  -4 2843.26 333.646   1
   7   2   4 3367.61 304.471   3
   7  -2   5 1987.43 198.802   4
  -7  -2  -5 1884.18 300.858   1
   7  -2   5 2303.94 204.324   3
   7   2   5 2311.95 263.331   3
   7  -2   6 402.034 102.949   3
   7   2   6 579.060 181.815   3
   7  -2   6 233.361 100.767   4
  -7  -2  -6 626.952 270.965   1
  -7  -2  -7 11406.7 760.279   1
   7  -2   7 12333.7 479.130   4
   7   2   7 12136.0 529.127   3
  -7  -2  -8 1953.38 371.136   1
   7   2   8 2452.94 254.923   3
  -7  -2  -9 8713.74 723.425   1
  -7  -2 -10 357.526 264.036   1
  -7  -2 -11 1229.65 351.507   1
  -7  -2 -12-77.4014 232.458   1
   7   3 -12 230.132 248.875   3
   7   3 -11 3542.98 438.811   3
   7   3 -10 9004.57 643.912   3
   7   3  -9 827.844 267.691   3
   7   3  -8 2156.00 341.660   3
   7   3  -7 9764.45 636.995   3
   7   3  -6 20501.1 900.924   3
   7  -3  -5 9744.65 624.003   4
   7   3  -5 8206.48 566.389   3
   7   3  -4 33.3724 231.969   3
   7  -3  -4 47.6588 215.477   4
   7  -3  -3 83941.6 1586.63   4
   7   3  -3 84265.0 1686.43   3
   7  -3  -3 84039.7 1163.66   2
   7  -3  -2 47625.5 1147.54   4
   7   3  -2 51330.1 1293.57   3
   7  -3  -1 6227.26 421.606   4
  -7  -3   1 7342.27 384.192   1
   7   3  -1 6124.13 453.345   3
   7  -3   0 86030.0 1433.16   4
   7   3   0 83313.4 1572.04   3
  -7  -3   0 82723.1 1339.01   1
   7  -3   1 22024.0 709.281   4
  -7  -3  -1 20863.8 547.814   4
   7   3   1 22882.6 809.838   3
  -7  -3  -1 20147.0 719.198   1
   7  -3   2 3712.87 310.902   4
  -7  -3  -2 3241.99 180.991   4
   7   3   2 3755.23 353.960   3
  -7  -3  -2 3526.25 349.765   1
   7   3   3 1122.20 240.038   3
   7  -3   3 1062.00 185.624   4
  -7  -3  -3 895.537 229.381   1
   7  -3   4 25124.0 733.125   4
   7   3   4 25402.0 843.730   3
  -7  -3  -4 26477.3 991.656   1
   7  -3   5 22623.7 686.958   4
   7   3   5 22190.9 762.491   3
  -7  -3  -5 22558.6 976.415   1
  -7  -3  -6 151.584 256.599   1
   7   3   6 483.433 181.282   3
   7  -3   6 385.518 126.689   4
   7  -3   6 307.881 95.7100   3
   7  -3   7 3091.87 275.476   4
  -7  -3  -7 2684.03 401.142   1
   7   3   7 3332.63 321.736   3
   7  -3   8 8758.18 478.827   4
   7   3   8 8683.65 497.006   3
  -7  -3  -8 7966.86 678.324   1
  -7  -3  -9 6256.03 624.571   1
  -7  -3 -10 1041.64 363.817   1
  -7  -3 -11 10317.0 831.874   1
  -7  -3 -12 1931.24 423.513   1
   7   4 -12 1656.85 346.096   3
   7   4 -11 1683.19 344.478   3
   7   4 -10-174.172 239.523   3
   7   4  -9 19128.2 951.912   3
   7   4  -8 18451.1 907.313   3
   7   4  -7 1018.61 295.673   3
   7  -4  -6 4413.75 475.603   4
   7   4  -6 3865.99 439.859   3
   7  -4  -5 10133.7 642.627   4
   7   4  -5 9248.35 628.910   3
   7  -4  -4 17208.9 783.175   4
   7   4  -4 17336.3 827.364   3
   7  -4  -3 4056.29 398.204   4
   7   4  -3 4482.89 442.475   3
   7  -4  -3 4058.54 225.810   2
   7  -4  -2 12116.4 625.890   4
   7   4  -2 11750.5 663.237   3
   7  -4  -1 53866.9 1244.49   4
   7   4  -1 57364.1 1392.82   3
   7  -4   0 8402.25 497.024   4
   7   4   0 8346.95 548.485   3
   7   4   1 1320.20 284.636   3
   7  -4   1 1531.02 253.979   4
   7  -4   2 39190.7 990.467   4
  -7  -4  -2 37474.9 1070.70   1
   7   4   2 37203.0 1074.95   3
  -7  -4  -3 13852.4 699.700   1
   7   4   3 14957.3 687.375   3
   7  -4   3 13816.5 591.787   4
   7   4   4 223.183 183.870   3
   7  -4   4-18.3794 171.269   4
  -7  -4  -4 364.677 198.730   1
   7   4   5 101.710 168.906   3
   7  -4   5 337.121 182.350   4
  -7  -4  -5 257.906 206.272   1
   7  -4   6 3013.39 312.533   4
   7   4   6 3522.16 369.754   3
  -7  -4  -6 2981.74 419.345   1
   7  -4   7 14957.8 641.229   4
   7   4   7 15217.9 697.795   3
  -7  -4  -7 15569.8 911.869   1
   7  -4   8 1781.43 267.622   4
   7   4   8 1853.57 271.472   3
  -7  -4  -9 11211.6 818.433   1
  -7  -4 -10 1066.06 321.063   1
  -7  -4 -11 292.230 277.981   1
  -7  -4 -12 495.374 281.810   1
   7   5 -11 1388.36 327.038   3
   7   5 -10 446.280 268.452   3
   7   5  -9 880.698 281.152   3
   7   5  -8 2456.44 375.640   3
   7   5  -7 3253.38 438.921   3
   7  -5  -7 2654.42 420.691   4
   7   5  -6 2838.56 410.854   3
   7  -5  -6 3131.59 430.775   4
   7  -5  -5 3810.15 436.899   4
   7   5  -5 3769.42 437.838   3
   7   5  -4 674.393 267.561   3
   7  -5  -4 676.798 239.199   4
   7  -5  -3 7743.75 540.242   4
   7   5  -3 8159.47 606.301   3
   7  -5  -2 16747.4 767.831   4
   7   5  -2 16294.2 824.561   3
   7  -5  -1 14149.9 685.502   4
   7   5  -1 15233.9 779.598   3
   7  -5   0 25116.4 894.881   4
   7   5   0 24329.7 961.690   3
   7  -5   1 43866.5 1140.73   4
   7   5   1 43397.6 1268.08   3
   7   5   2-51.3078 239.925   3
   7  -5   2-44.5054 195.971   4
  -7  -5  -3 148.662 62.6697   4
   7   5   3 43.3930 207.162   3
   7  -5   3 119.860 188.398   4
   7  -5   4 10381.3 563.659   4
  -7  -5  -4 11410.6 698.545   1
   7   5   4 10392.3 622.398   3
   7  -5   5 4452.56 403.664   4
  -7  -5  -5 4795.78 488.865   1
   7   5   5 5014.48 453.767   3
   7   5   6 178.178 190.394   3
   7  -5   6 932.660 235.258   4
  -7  -5  -6 778.986 261.008   1
   7  -5   7 5386.88 454.262   4
   7   5   7 5993.86 484.312   3
  -7  -5  -7 5262.96 541.739   1
   7  -5   8 3717.03 384.643   4
   7   5   8 4257.28 434.442   3
  -7  -5  -8 3960.62 518.591   1
   7  -5   9 8153.63 556.529   4
  -7  -5  -9 8032.70 730.841   1
  -7  -5 -10-272.248 378.947   1
  -7  -5 -11-11.2462 286.009   1
   7   6 -11 5119.65 574.241   3
   7   6 -10-30.2180 259.827   3
   7   6  -9 4793.84 536.669   3
   7  -6  -8 14657.2 895.717   4
   7   6  -8 15136.1 907.243   3
   7   6  -7 109.312 267.473   3
   7  -6  -7-4.29818 237.549   4
   7  -6  -6 8941.23 662.166   4
   7   6  -6 8604.99 673.969   3
   7  -6  -5 8545.29 628.402   4
   7   6  -5 8864.27 684.792   3
   7  -6  -4 16591.5 833.431   4
   7   6  -4 16548.0 891.468   3
   7   6  -3 1873.45 348.305   3
   7  -6  -3 2094.01 367.642   4
   7  -6  -2 38086.9 1164.47   4
   7   6  -2 37066.5 1267.95   3
   7  -6  -1 23482.7 930.187   4
   7   6  -1 25114.9 1040.06   3
   7   6   0 20549.4 942.376   3
   7  -6   0 20543.8 842.551   4
   7  -6   1 9719.69 582.271   4
   7   6   1 10837.7 677.741   3
   7   6   2 32324.2 1150.21   3
   7  -6   2 32529.1 1031.37   4
  -7  -6  -3 45721.1 758.035   4
   7  -6   3 42924.8 1201.99   4
   7   6   3 42239.6 1301.35   3
   7   6   4 167.225 212.391   3
   7  -6   4-221.800 215.033   4
   7   6   5 784.543 234.325   3
   7  -6   5 900.504 234.900   4
  -7  -6  -5 1404.52 334.515   1
   7  -6   6 17260.3 784.201   4
  -7  -6  -6 17403.5 930.296   1
   7   6   6 16932.9 842.159   3
   7  -6   7 18645.2 863.908   4
  -7  -6  -7 19354.8 1009.30   1
   7   6   7 18857.4 866.532   3
   7  -6   8 154.440 172.889   4
   7   6   8-15.4275 166.406   3
  -7  -6  -8-190.419 279.963   1
  -7  -6  -9 6089.85 652.119   1
   7   6   9 6243.66 532.368   3
  -7  -6 -10 4783.87 606.140   1
   7   7 -10 521.123 317.267   3
   7   7  -9 543.081 297.583   3
   7  -7  -9 350.384 275.552   4
   7   7  -8 28.2186 268.679   3
   7  -7  -8 262.917 283.046   4
   7   7  -7 949.795 356.395   3
   7  -7  -7 796.277 340.491   4
   7   7  -6 249.604 240.689   3
   7  -7  -6-119.180 289.629   4
   7   7  -5 1363.37 346.863   3
   7  -7  -5 1001.52 314.790   4
   7   7  -4 1103.51 326.729   3
   7  -7  -4 976.995 313.589   4
   7  -7  -3 4629.09 504.163   4
   7   7  -3 4423.33 529.195   3
   7   7  -2 1211.79 358.986   3
   7  -7  -2 2061.76 378.976   4
   7  -7  -1 6191.12 528.546   4
   7   7  -1 5987.91 567.144   3
   7   7   0 904.433 318.148   3
   7  -7   0 534.484 235.237   4
   7   7   1 702.456 287.726   3
   7  -7   1 766.245 276.579   4
   7   7   2-5.78664 250.768   3
   7  -7   2-202.332 245.312   4
   7  -7   3 5567.26 474.801   4
   7   7   3 5265.58 506.381   3
   7   7   4 1211.55 296.390   3
   7  -7   4 1499.71 302.232   4
   7   7   5 391.097 278.299   3
   7  -7   5 416.647 256.259   4
  -7  -7  -5 644.457 299.615   1
   7  -7   6 11.9022 179.264   4
   7   7   6 90.1814 228.296   3
  -7  -7  -6 290.340 251.028   1
   7  -7   7-51.7748 222.755   4
   7   7   7-209.064 250.202   3
  -7  -7  -7 272.749 313.518   1
   7  -7   7-397.486 276.477   2
   7  -7   8 2539.88 400.893   4
   7   7   8 1948.83 367.875   3
  -7  -7  -8 2660.25 482.897   1
   7  -7   9 390.700 248.383   4
   7   7   9 121.081 223.269   3
  -7  -7  -9 169.485 293.374   1
   7  -7   9 200.230 280.473   2
   7  -7  10-669.001 390.708   2
  -7  -7 -10-359.218 351.267   1
   7  -7  11-57.5339 299.099   2
   7   8 -10 32.7444 287.205   3
   7  -8  -9 7121.79 700.599   4
   7   8  -9 7072.32 694.673   3
   7  -8  -8 8991.57 765.566   4
   7   8  -8 8845.97 765.233   3
   7   8  -7 806.332 341.199   3
   7  -8  -7 822.335 322.392   4
   7   8  -6 3951.14 535.267   3
   7  -8  -6 3700.05 506.497   4
   7  -8  -5 11850.1 788.384   4
   7   8  -5 11653.3 855.643   3
   7  -8  -4 14381.8 858.709   4
   7   8  -4 13658.5 909.620   3
   7   8  -3 236.343 299.810   3
   7  -8  -3 798.478 287.214   4
   7  -8  -2 8926.89 675.981   4
   7   8  -2 8887.49 735.265   3
   7  -8  -1 25441.9 1064.26   4
   7   8  -1 24924.3 1160.79   3
   7  -8   0 12217.2 741.080   4
   7   8   0 13399.6 867.031   3
   7   8   1 803.539 315.041   3
   7  -8   1 616.031 268.913   4
  -7  -8  -2 14410.6 577.901   4
   7  -8   2 14223.4 776.910   4
   7   8   2 12807.4 838.940   3
   7   8   3 2006.99 367.322   3
   7  -8   3 1674.58 323.822   4
   7   8   4 224.540 244.295   3
   7  -8   4 91.1240 228.444   4
   7  -8   5 3898.97 449.753   4
   7   8   5 4268.77 514.735   3
   7  -8   6 19382.1 948.007   4
  -7  -8  -6 18719.7 1042.01   1
   7   8   6 19417.9 1001.70   3
   7  -8   7 10386.1 729.677   4
  -7  -8  -7 9203.02 752.788   1
   7   8   7 9268.15 741.138   3
   7  -8   8-50.9302 210.455   4
   7   8   8-219.065 271.953   3
  -7  -8  -8 375.830 271.269   1
   7  -8   9 3792.11 504.346   4
   7   8   9 2983.69 471.504   3
  -7  -8  -9 3203.06 514.958   1
   7  -8  10 2948.08 463.027   4
   7   9  -9-230.160 316.436   3
   7   9  -8 232.151 275.402   3
   7  -9  -8 288.431 339.994   4
   7   9  -7 2165.95 448.112   3
   7  -9  -7 1972.78 432.144   4
   7   9  -6 1473.07 385.928   3
   7  -9  -6 2066.68 403.940   4
   7   9  -5-325.008 316.279   3
   7  -9  -5 47.5284 291.006   4
   7   9  -4 534.430 353.929   3
   7  -9  -4-501.057 340.468   4
   7   9  -3 2406.32 475.569   3
   7  -9  -3 2551.03 418.127   4
   7   9  -2 53.5416 294.450   3
   7  -9  -2 164.803 282.798   4
   7   9  -1 417.227 292.017   3
   7  -9  -1 1066.58 295.613   4
   7   9   0 1721.94 401.801   3
   7  -9   0 2163.78 411.872   4
  -7  -9  -1 202.809 185.085   4
   7   9   1-55.2603 252.625   3
   7  -9   1-110.057 251.869   4
   7   9   2 427.923 307.463   3
   7  -9   2 109.049 262.485   4
   7   9   3 195.527 277.572   3
   7  -9   3 14.2840 250.454   4
   7   9   4 941.993 366.328   3
   7  -9   4 709.848 278.571   4
   7  -9   5 3528.33 500.973   4
   7   9   5 2428.93 466.484   3
   7  -9   6 883.810 323.342   4
   7   9   6 396.297 304.969   3
   7  -9   7 438.178 259.890   4
   7   9   7 131.862 252.699   3
  -7  -9  -7 981.680 389.486   1
   7  -9   8 510.129 301.576   4
   7   9   8-174.465 294.843   3
   7  -9   9 473.500 281.120   4
   7   9   9-135.584 283.447   3
   7  10  -8 1385.21 431.008   3
   7  10  -7-64.4015 341.196   3
   7  10  -6 1339.41 423.161   3
   7 -10  -5 5651.95 637.724   4
   7  10  -5 4658.09 633.158   3
   7 -10  -4 4346.36 534.335   4
   7  10  -4 4814.67 655.316   3
   7  10  -3-181.669 345.751   3
   7 -10  -3 128.869 287.031   4
   7  10  -2 2019.29 462.009   3
   7 -10  -2 1793.95 370.481   4
   7 -10  -1 4967.61 555.245   4
   7  10  -1 4298.14 578.901   3
   7  10   0 3380.63 566.979   3
   7 -10   0 3264.61 473.052   4
   7  10   1 1307.95 421.170   3
   7 -10   1 1181.30 347.385   4
   7 -10   2 6065.58 591.293   4
   7  10   2 7119.12 739.745   3
   7 -10   3 4643.45 538.215   4
   7  10   3 5180.26 655.408   3
   7 -10   4 323.680 225.399   4
   7  10   4 519.147 297.482   3
   7 -10   5 532.267 315.411   4
   7  10   5 36.0352 311.255   3
   7 -10   6 5046.56 608.095   4
   7  10   6 4714.66 621.665   3
   8   0 -13 3100.50 460.559   3
   8   0   0 63199.9 1387.49   3
  -8   0  -1 33063.9 857.650   1
   8   0   1 35037.1 1006.78   3
  -8   0  -2 16406.4 463.915   4
  -8   0  -2 17625.1 696.107   1
   8   0   2 18400.3 698.890   3
  -8   0  -3 42685.1 703.045   4
  -8   0  -3 41995.3 1141.57   1
   8   0   3 44694.2 1023.28   3
  -8   0  -4 3675.69 387.434   1
   8   0   4 3711.69 311.338   3
   8   0   5 18269.0 422.574   4
  -8   0  -5 20386.7 912.261   1
   8   0   5 20425.1 667.133   3
  -8   0  -6 17927.9 903.853   1
   8   0   6 19177.4 623.826   3
  -8   0  -7 23625.7 1092.69   1
   8   0   7 24159.1 668.580   3
  -8   0  -8 3603.47 487.068   1
  -8   0  -9 5254.20 588.966   1
  -8   0 -10 7169.65 717.176   1
  -8   0 -11 415.013 321.178   1
  -8   0 -12 177.371 338.784   1
   8   1 -13-111.214 235.962   3
   8   1 -12-108.771 242.867   3
   8   1 -11 712.144 279.850   3
   8   1 -10-39.2660 233.856   3
   8   1  -9 3513.82 442.430   3
   8   1  -8 4992.35 503.968   3
   8   1  -7 2893.52 399.078   3
   8   1  -6 7406.59 606.299   3
   8   1  -5 2182.05 325.166   3
   8   1  -4-219.273 278.593   3
   8   1  -3 6250.53 504.437   3
   8  -1  -2 1589.10 144.317   1
   8   1  -2 1082.37 239.642   3
  -8  -1   1 1638.92 154.863   1
   8  -1  -1 1668.38 174.873   1
   8   1  -1 1387.24 253.636   3
  -8  -1   0 8879.65 404.917   1
   8  -1   0 9592.67 507.182   4
   8   1   0 8964.87 540.173   3
   8  -1   0 8422.81 408.317   1
  -8  -1  -1 8625.92 351.839   4
  -8  -1  -1 9497.86 476.514   1
   8  -1   1 9864.58 473.436   4
   8   1   1 9169.80 516.830   3
   8   1   2 675.490 169.836   3
  -8  -1  -2 635.512 101.760   4
   8  -1   2 862.915 191.022   4
  -8  -1  -2 636.050 175.870   1
  -8   1  -3 3465.21 238.981   4
  -8  -1  -3 3534.63 179.584   4
  -8  -1  -3 3095.40 338.131   1
   8  -1   3 3368.72 263.782   4
   8  -1   3 3476.70 309.601   3
   8   1   3 3297.88 323.946   3
   8   1   4 73.1412 151.013   3
   8  -1   4-76.0467 125.346   4
  -8  -1  -4 79.6541 169.147   1
   8  -1   4 21.1607 122.847   3
  -8  -1  -5 4787.63 471.589   1
   8  -1   5 4873.88 276.081   4
   8  -1   5 4737.01 314.662   3
   8   1   5 5395.85 373.754   3
  -8  -1  -6 1258.07 289.932   1
   8  -1   6 1388.01 184.321   3
   8   1   6 1353.62 214.062   3
   8   1   7 200.771 135.449   3
  -8  -1  -7 54.9160 210.490   1
  -8  -1  -8 175.119 259.953   1
  -8  -1  -9-46.5244 266.231   1
  -8  -1 -10-39.0419 242.977   1
  -8  -1 -11-259.970 332.757   1
  -8  -1 -12-25.2683 235.536   1
   8   2 -13 2554.98 420.743   3
   8   2 -12 5027.93 535.076   3
   8   2 -11 1521.83 347.347   3
   8   2 -10 278.545 224.165   3
   8   2  -9 14702.4 833.128   3
   8   2  -8 20988.1 982.226   3
   8   2  -7-12.1133 234.025   3
   8   2  -6 14710.6 806.061   3
   8   2  -5 49774.4 1413.65   3
   8   2  -4 42567.5 1280.51   3
  -8  -2   3 1714.27 99.7589   1
   8  -2  -3 1993.93 318.992   4
   8  -2  -3 1637.60 138.109   1
   8   2  -3 2018.47 333.910   3
  -8  -2   2 36347.9 670.578   1
   8   2  -2 37410.4 1132.20   3
   8  -2  -2 34365.8 707.321   1
   8  -2  -1 66154.0 1105.24   1
   8  -2  -1 70282.6 1397.94   4
   8   2  -1 68911.8 1493.42   3
  -8  -2   1 65990.8 1070.30   1
   8   2   0 756.904 188.899   3
  -8  -2   0 653.877 128.746   1
  -8  -2  -1 4840.48 264.991   4
   8  -2   1 5911.88 394.058   4
   8   2   1 5323.70 432.422   3
  -8  -2  -1 4296.95 344.302   1
   8  -2   2 61248.1 1167.43   4
   8   2   2 59378.5 1297.61   3
  -8  -2  -2 56629.4 1331.57   1
   8  -2   3 8713.34 432.705   4
   8   2   3 8643.48 508.615   3
  -8  -2  -3 8383.20 542.334   1
   8   2   4 908.623 215.399   3
   8  -2   4 1165.68 186.493   4
  -8  -2  -4 958.065 266.265   1
   8  -2   4 570.264 141.064   3
  -8  -2  -5 19547.6 927.232   1
   8  -2   5 18991.1 608.559   4
   8  -2   5 18701.3 615.245   3
   8   2   5 18279.9 708.876   3
  -8  -2  -6 14807.5 842.042   1
   8  -2   6 14638.2 529.706   4
   8  -2   6 14118.1 496.088   3
   8   2   6 15161.9 631.222   3
  -8  -2  -7 4352.89 500.671   1
   8   2   7 4494.18 353.367   3
  -8  -2  -8-67.6846 249.754   1
  -8  -2  -9 20864.6 1126.64   1
  -8  -2 -10 15391.8 1004.12   1
  -8  -2 -11 1353.80 375.888   1
  -8  -2 -12 1598.89 425.099   1
   8   3 -12-135.475 226.899   3
   8   3 -11 557.783 245.839   3
   8   3 -10 5143.56 532.523   3
   8   3  -9-185.555 241.454   3
   8   3  -8 2454.41 389.712   3
   8   3  -7 22572.5 997.287   3
   8   3  -6 4139.60 455.055   3
   8   3  -5 8402.10 611.710   3
   8   3  -4 10301.7 660.580   3
  -8  -3   4 9085.68 298.332   1
   8  -3  -3 5854.45 479.910   4
   8   3  -3 5658.56 504.660   3
  -8  -3   3 5594.31 284.160   1
   8   3  -2 1301.30 269.981   3
   8  -3  -2 1402.48 190.053   1
   8  -3  -2 1959.63 318.419   4
  -8  -3   2 1674.85 199.096   1
   8   3  -1 1616.19 306.259   3
   8  -3  -1 1686.38 286.212   4
  -8  -3   1 1682.50 222.062   1
   8  -3   0 22740.9 793.500   4
   8   3   0 21574.7 860.685   3
  -8  -3   0 21328.3 723.775   1
   8  -3   1 48357.1 1118.98   4
   8   3   1 46507.9 1222.29   3
  -8  -3  -1 44910.0 1135.53   1
   8   3   2 994.302 262.280   3
   8  -3   2 1051.50 234.786   4
  -8  -3  -2 953.899 115.111   4
  -8  -3  -2 839.313 202.570   1
   8   3   3 626.757 228.217   3
   8  -3   3 361.250 172.257   4
  -8  -3  -3-77.3651 227.772   1
  -8  -3  -4 3587.97 403.622   1
   8  -3   4 4095.16 335.673   4
   8   3   4 4047.02 377.703   3
  -8  -3  -5-219.469 268.009   1
   8   3   5 29.3465 167.963   3
   8  -3   5-12.3187 131.996   4
   8   3   6 343.981 188.625   3
   8  -3   6 41.8731 133.893   4
   8  -3   7 15916.1 620.908   4
   8   3   7 16621.3 713.214   3
  -8  -3  -7 17210.7 958.569   1
  -8  -3  -8 12411.4 861.165   1
  -8  -3  -9 2090.58 438.477   1
  -8  -3 -10 581.415 330.799   1
  -8  -3 -11 1691.77 415.281   1
   8   4 -12 976.915 315.595   3
   8   4 -11 514.173 273.213   3
   8   4 -10 344.448 249.869   3
   8   4  -9 2831.08 447.244   3
   8   4  -8 20176.5 1016.17   3
   8   4  -7 2593.82 409.031   3
   8  -4  -6 6604.75 591.808   4
   8   4  -6 6496.21 595.235   3
   8  -4  -5 5951.03 532.251   4
   8   4  -5 5082.17 516.574   3
   8  -4  -4 7157.85 557.737   4
   8   4  -4 7552.77 602.223   3
   8   4  -3 228.244 252.376   3
   8  -4  -3 519.804 229.466   4
   8  -4  -2 23252.0 900.074   4
   8   4  -2 24897.5 1008.39   3
   8  -4  -1 40322.9 1139.56   4
   8   4  -1 40648.5 1237.01   3
   8   4   0 2351.37 352.576   3
   8  -4   0 1999.96 302.039   4
  -8  -4   0 2909.58 323.282   1
   8  -4   1 13350.7 641.966   4
   8   4   1 13580.1 723.094   3
  -8  -4  -1 12759.4 657.032   1
   8  -4   2 34712.9 1000.73   4
   8   4   2 36083.8 1123.87   3
  -8  -4  -2 34744.1 1089.37   1
   8  -4   3 11865.7 578.466   4
   8   4   3 11452.3 647.147   3
  -8  -4  -3 11472.8 683.680   1
   8   4   4-0.78145 196.910   3
   8  -4   4-262.461 188.825   4
  -8  -4  -4 3.48864 201.441   1
   8   4   5 1177.86 255.944   3
   8  -4   5 1070.08 209.084   4
  -8  -4  -5 742.516 230.028   1
   8  -4   6 3857.74 345.850   4
   8   4   6 3661.99 382.797   3
  -8  -4  -6 3612.13 467.634   1
  -8  -4  -7 4890.28 540.616   1
   8  -4   7 4475.93 377.173   4
   8   4   7 4396.89 406.532   3
  -8  -4  -8-409.222 349.239   1
   8   4   8 252.222 183.131   3
  -8  -4  -9 1141.50 361.445   1
  -8  -4 -10 4975.35 620.637   1
  -8  -4 -11 377.607 304.372   1
   8   5 -11 3636.99 506.247   3
   8   5 -10 4928.33 555.050   3
   8   5  -9 2792.10 444.709   3
   8   5  -8 3906.25 488.906   3
   8  -5  -7 9556.73 718.116   4
   8   5  -7 8596.63 680.891   3
   8  -5  -6 14744.7 852.137   4
   8   5  -6 13251.4 835.447   3
   8   5  -5 564.988 251.428   3
   8  -5  -5 863.728 275.581   4
   8  -5  -4 7798.45 586.880   4
   8   5  -4 7469.26 622.592   3
   8  -5  -3 21336.0 920.074   4
   8   5  -3 21015.3 985.801   3
   8  -5  -2 13136.8 718.659   4
   8   5  -2 13405.2 796.780   3
   8   5  -1 272.446 281.689   3
   8  -5  -1-155.357 235.721   4
   8  -5   0 37774.7 1124.62   4
   8   5   0 38556.4 1261.55   3
   8  -5   1 25121.9 908.064   4
   8   5   1 22985.6 970.570   3
   8   5   2 413.441 238.373   3
   8  -5   2 373.884 197.977   4
  -8  -5  -2 1077.78 295.538   1
   8  -5   3 16301.0 722.542   4
  -8  -5  -3 17335.8 848.705   1
   8   5   3 16086.2 780.897   3
   8  -5   4 7482.99 507.494   4
   8   5   4 7402.70 562.576   3
  -8  -5  -4 8026.68 599.298   1
   8  -5   5 21765.5 830.135   4
   8   5   5 22590.8 922.948   3
  -8  -5  -5 21877.4 1015.04   1
   8   5   6-405.434 252.808   3
   8  -5   6-175.707 217.076   4
  -8  -5  -6 17.9962 233.419   1
   8  -5   7 5107.33 454.940   4
   8   5   7 6401.09 529.612   3
  -8  -5  -7 5097.03 569.960   1
   8  -5   8 8567.40 567.546   4
   8   5   8 8708.53 588.071   3
  -8  -5  -8 8374.96 754.501   1
  -8  -5  -9 636.317 294.832   1
  -8  -5 -10-270.565 327.639   1
   8   6 -11 400.360 314.456   3
   8   6 -10 4.28524 241.464   3
   8   6  -9 982.403 338.698   3
   8   6  -8 2447.65 441.538   3
   8  -6  -8 2270.51 451.260   4
   8   6  -7 1073.97 314.729   3
   8  -6  -7 1507.75 364.712   4
   8   6  -6 1122.21 348.988   3
   8  -6  -6 943.177 319.322   4
   8  -6  -5 4989.74 541.359   4
   8   6  -5 4516.43 529.515   3
   8   6  -4 1304.73 323.393   3
   8  -6  -4 1125.11 295.380   4
   8   6  -3 669.238 313.516   3
   8  -6  -3 356.234 218.728   4
   8   6  -2 2107.92 388.856   3
   8  -6  -2 2716.30 389.228   4
   8   6  -1 1172.12 342.291   3
   8  -6  -1 1431.34 331.205   4
   8   6   0 686.624 273.654   3
   8  -6   0 623.814 260.567   4
   8   6   1 3861.26 470.391   3
   8  -6   1 2960.12 377.796   4
   8  -6   2 15536.3 757.201   4
   8   6   2 15102.7 834.862   3
   8   6   3 282.548 245.900   3
   8  -6   3 601.778 241.098   4
   8   6   4 151.624 215.531   3
   8  -6   4-256.791 231.585   4
  -8  -6  -4 412.704 268.398   1
   8   6   5 2028.10 347.529   3
   8  -6   5 1943.46 300.892   4
  -8  -6  -5 2304.04 408.225   1
   8   6   6 16.3508 234.721   3
   8  -6   6 174.263 217.886   4
  -8  -6  -6 250.177 257.420   1
   8   6   7 824.315 274.993   3
   8  -6   7 851.152 244.326   4
  -8  -6  -7 46.3303 247.487   1
   8  -6   8 432.210 216.332   4
   8   6   8 69.0799 167.879   3
  -8  -6  -8-76.2405 315.769   1
  -8  -6  -9-27.8273 255.528   1
  -8  -6 -10 139.892 332.102   1
   8   7 -10 8401.65 762.270   3
   8   7  -9 499.136 325.128   3
   8   7  -8 863.122 347.783   3
   8  -7  -8 343.509 264.026   4
   8  -7  -7 11826.8 848.433   4
   8   7  -7 10901.5 835.643   3
   8  -7  -6 6339.52 609.413   4
   8   7  -6 5328.60 618.813   3
   8   7  -5-169.278 260.966   3
   8  -7  -5 95.8834 223.141   4
   8  -7  -4 10201.4 716.681   4
   8   7  -4 10231.8 787.507   3
   8  -7  -3 15636.8 860.012   4
   8   7  -3 14400.8 899.048   3
   8  -7  -2 18878.6 918.272   4
   8   7  -2 19514.2 1030.08   3
   8   7  -1 499.253 300.349   3
   8  -7  -1 758.519 315.225   4
   8  -7   0 13092.3 767.712   4
   8   7   0 14529.2 877.941   3
   8  -7   1 20426.6 914.060   4
   8   7   1 20037.3 1013.44   3
   8   7   2-11.0062 274.567   3
   8  -7   2-226.543 246.286   4
   8   7   3 3876.31 488.489   3
   8  -7   3 3468.27 405.263   4
   8  -7   4 14689.7 784.044   4
  -8  -7  -4 14665.4 864.114   1
   8   7   4 14885.6 860.724   3
   8  -7   5 8123.97 602.009   4
  -8  -7  -5 8362.63 685.720   1
   8   7   5 8188.65 656.165   3
   8   7   6 227.204 248.526   3
   8  -7   6 569.647 238.843   4
  -8  -7  -6 447.682 284.072   1
   8  -7   7 5076.37 509.173   4
  -8  -7  -7 5810.45 631.412   1
   8   7   7 5372.85 540.134   3
   8  -7   8 4041.66 476.394   4
  -8  -7  -8 4626.94 583.250   1
   8   7   8 4378.20 504.045   3
  -8  -7  -9 1237.73 372.508   1
   8  -7  10-353.759 337.901   2
   8   8 -10 450.523 334.762   3
   8   8  -9 59.1180 278.443   3
   8   8  -8 801.806 383.790   3
   8  -8  -8 80.2406 271.595   4
   8   8  -7 143.435 291.364   3
   8  -8  -7-92.1407 282.203   4
   8   8  -6 380.449 308.153   3
   8  -8  -6 185.456 275.058   4
   8   8  -5 420.622 340.039   3
   8  -8  -5 193.537 273.259   4
   8   8  -4 357.667 316.698   3
   8  -8  -4 255.678 313.566   4
   8   8  -3 1543.09 418.545   3
   8  -8  -3 1256.57 309.281   4
   8   8  -2 61.6368 266.570   3
   8  -8  -2 421.108 302.537   4
   8   8  -1 835.657 410.588   3
   8  -8  -1 543.864 306.527   4
   8   8   0 569.265 352.451   3
   8  -8   0 418.241 262.940   4
   8   8   1 603.926 326.415   3
   8  -8   1 399.958 258.700   4
   8   8   2 138.015 232.862   3
   8  -8   2 288.060 260.858   4
   8   8   3 1182.12 336.923   3
   8  -8   3 1817.84 353.942   4
   8   8   4 544.989 307.094   3
   8  -8   4 516.845 225.792   4
   8   8   5 821.728 347.027   3
   8  -8   5 332.855 225.574   4
   8   8   6 120.423 245.735   3
   8  -8   6 146.630 261.356   4
   8  -8   7 730.637 331.825   4
   8   8   7 613.629 306.961   3
  -8  -8  -7 279.326 290.238   1
   8  -8   8-37.9092 221.939   4
   8   8   8-295.272 276.902   3
  -8  -8  -8 142.242 259.639   1
   8   9  -9 631.433 388.192   3
   8   9  -8 1035.69 368.594   3
   8   9  -7 2851.98 510.419   3
   8   9  -6 4131.72 608.134   3
   8  -9  -6 3413.34 536.458   4
   8   9  -5 308.726 301.567   3
   8  -9  -5 58.9127 270.560   4
   8   9  -4 3476.84 567.968   3
   8  -9  -4 3411.87 501.626   4
   8  -9  -3 9753.22 743.867   4
   8   9  -3 9771.01 837.699   3
   8  -9  -2 4696.09 541.335   4
   8   9  -2 4553.58 597.754   3
   8   9  -1 403.836 322.963   3
   8  -9  -1 431.971 303.643   4
   8  -9   0 10032.7 740.909   4
   8   9   0 9475.26 790.021   3
   8  -9   1 7175.69 633.703   4
   8   9   1 6240.07 643.639   3
   8   9   2 380.719 280.351   3
   8  -9   2 314.772 253.847   4
   8   9   3 4265.65 578.340   3
   8  -9   3 3718.42 469.204   4
   8  -9   4 7705.04 653.202   4
   8   9   4 8592.03 757.404   3
   8   9   5 3497.42 507.233   3
   8  -9   5 3480.78 470.525   4
   8  -9   6-477.432 319.171   4
   8   9   6 60.4195 269.064   3
   8  -9   7 3744.60 525.209   4
   8   9   7 2885.94 494.550   3
   8  -9   8 4186.74 554.553   4
   8   9   8 3108.74 513.961   3
   8  10  -5 700.830 387.850   3
   8  10  -4 286.159 341.719   3
   8  10  -3-60.6388 362.745   3
   8 -10  -3 76.9238 291.378   4
   8  10  -2-22.6606 329.664   3
   8 -10  -2 88.2189 273.847   4
   8  10  -1 1126.66 431.232   3
   8 -10  -1 1451.38 384.160   4
   8  10   0-53.0497 342.710   3
   8 -10   0-15.6980 263.989   4
   8  10   1 408.935 362.618   3
   8 -10   1 92.2578 300.759   4
   8  10   2 2763.66 552.772   3
   8 -10   2 2586.88 446.952   4
   8  10   3 2150.80 487.269   3
   8 -10   3 1582.58 378.829   4
   8  10   4 226.703 277.463   3
   8 -10   4-104.521 249.603   4
   8 -10   5 1031.11 301.049   4
   9   0 -13-47.1806 261.439   3
   9   0 -12-31.8773 240.523   3
   9   0  -1-408.241 273.630   3
   9   0   0-25.1907 208.944   3
   9   0   1-256.159 230.082   3
  -9   0  -2 163.963 154.223   1
   9   0   2 1.09121 170.029   3
   9   0   3-150.829 197.489   3
  -9   0  -3-148.610 178.801   1
   9   0   4-222.972 192.820   3
  -9   0  -4 43.9035 188.129   1
   9   0   5-49.9603 140.012   3
  -9   0  -5-205.541 238.559   1
   9   0   6 67.5269 157.622   3
  -9   0  -6 206.119 237.590   1
  -9   0  -7-20.5982 226.814   1
  -9   0  -8-138.666 286.157   1
  -9   0  -9-88.4699 239.739   1
  -9   0 -10-88.5057 270.584   1
  -9   0 -11-80.9950 269.624   1
   9   1 -13 836.369 322.440   3
   9   1 -12 317.069 283.753   3
   9   1 -11 4479.95 531.218   3
   9   1 -10 10144.0 770.366   3
   9   1  -9 7308.55 655.513   3
   9   1  -8 8517.03 702.641   3
   9   1  -7 41863.8 1442.43   3
   9   1  -6 995.678 275.937   3
   9   1  -5 25.6883 274.142   3
   9   1  -4 15339.6 840.427   3
   9   1  -3 68075.0 1672.16   3
   9   1  -2 7179.92 561.242   3
   9   1  -1 20975.1 916.495   3
  -9  -1   0 11335.1 490.270   1
   9   1   0 12327.7 666.727   3
   9  -1   1 25261.6 811.286   4
  -9  -1  -1 22186.2 744.854   1
   9   1   1 23363.6 880.026   3
  -9  -1  -2 25.9177 73.3270   4
   9  -1   2 242.828 168.110   4
   9  -1   2-130.406 198.445   3
  -9  -1  -3 32681.4 1057.38   1
   9  -1   3 33421.8 839.383   4
   9  -1   3 33653.7 983.662   3
   9   1   3 33764.5 1014.05   3
  -9  -1  -4 15340.7 791.917   1
   9  -1   4 14878.8 538.406   4
   9  -1   4 15734.3 648.410   3
   9   1   4 17020.0 690.421   3
  -9  -1  -5 11241.2 716.387   1
   9  -1   5 10956.7 532.558   3
   9   1   5 12133.4 594.376   3
  -9  -1  -6 3237.43 431.836   1
   9  -1   6 3442.03 293.908   3
   9   1   6 3841.85 337.478   3
  -9  -1  -7 8593.29 692.065   1
  -9  -1  -8 21708.2 1120.52   1
  -9  -1  -9 1491.91 400.590   1
  -9  -1 -10 1980.10 430.603   1
  -9  -1 -11 3019.67 527.890   1
   9   2 -13-182.673 258.047   3
   9   2 -12 789.077 302.510   3
   9   2 -11 269.903 230.161   3
   9   2 -10 495.817 260.961   3
   9   2  -9 1780.83 359.722   3
   9   2  -8 3565.26 467.002   3
   9   2  -7 212.265 259.798   3
   9   2  -6 1101.12 314.375   3
   9   2  -5 3049.90 415.511   3
   9   2  -4 1470.41 326.216   3
   9   2  -3 2864.95 382.831   3
   9   2  -2 446.855 246.421   3
  -9  -2   2 1021.15 127.609   1
   9  -2  -2 1087.95 277.707   4
   9  -2  -1 1060.28 251.518   4
  -9  -2   1 842.938 143.927   1
   9   2   0 359.473 191.265   3
   9  -2   0 735.775 226.675   4
  -9  -2   0 559.084 152.486   1
  -9  -2  -1 5295.21 400.477   1
   9  -2   1 6031.07 427.458   4
   9   2   1 5575.98 465.950   3
  -9  -2  -2 19394.2 815.721   1
   9  -2   2 20015.5 720.562   4
   9   2   2 21676.9 849.709   3
  -9  -2  -3 6785.36 520.211   1
   9  -2   3 7635.63 438.402   4
   9   2   3 8112.37 519.192   3
   9   2   4 135.450 176.780   3
   9  -2   4-30.1359 144.933   4
  -9  -2  -4-0.73460 180.512   1
   9  -2   4-51.0493 182.849   3
   9   2   5 2164.40 291.393   3
   9  -2   5 1799.16 226.524   4
  -9  -2  -5 2206.99 353.926   1
   9  -2   5 1922.15 245.901   3
   9   2   6 2132.61 286.657   3
  -9  -2  -6 1965.89 368.543   1
   9   2   7 270.386 168.449   3
  -9  -2  -7 0.31641 234.159   1
  -9  -2  -8-126.489 274.641   1
  -9  -2  -9 2347.58 477.333   1
  -9  -2 -10 2495.45 488.986   1
  -9  -2 -11-57.7569 288.583   1
   9   3 -12 153.388 237.689   3
   9   3 -11 2935.46 459.228   3
   9   3 -10 4900.74 561.579   3
   9   3  -9 1431.18 342.668   3
   9   3  -8 3309.85 468.686   3
   9   3  -7 27196.9 1165.58   3
   9   3  -6 6353.36 581.587   3
   9   3  -5 1755.75 364.515   3
   9  -3  -4 11254.4 703.527   4
   9   3  -4 11293.5 727.689   3
   9  -3  -3 27600.9 1043.69   4
   9   3  -3 28413.7 1113.15   3
  -9  -3   3 25654.7 567.911   1
   9  -3  -2 5434.76 468.035   4
   9   3  -2 5411.49 510.742   3
  -9  -3   2 4798.01 310.703   1
   9   3  -1 2269.00 351.576   3
   9  -3  -1 2990.73 356.700   4
  -9  -3   1 2458.37 255.803   1
   9  -3   0 19931.2 805.184   4
   9   3   0 20332.9 887.430   3
  -9  -3   0 18955.5 745.149   1
   9  -3   1 12450.0 617.470   4
   9   3   1 11710.1 675.893   3
  -9  -3  -1 11237.0 622.504   1
  -9  -3  -2 24.7747 226.656   1
   9  -3   2 215.017 179.967   4
  -9  -3  -3 3872.99 397.716   1
   9  -3   3 5061.37 387.430   4
   9   3   3 4840.46 439.599   3
   9  -3   4 8860.16 506.989   4
   9   3   4 8271.22 550.978   3
  -9  -3  -4 7629.91 601.952   1
   9  -3   5 3892.80 341.371   4
  -9  -3  -5 3347.74 437.399   1
   9  -3   5 3521.18 308.356   3
   9   3   5 3217.28 366.046   3
   9   3   6 2448.24 315.831   3
  -9  -3  -6 2362.35 396.385   1
  -9  -3  -7 5640.63 614.643   1
   9   3   7 4651.43 414.814   3
  -9  -3  -8 10310.4 820.258   1
  -9  -3  -9 368.140 297.065   1
  -9  -3 -10 223.066 275.670   1
  -9  -3 -11 4076.24 604.853   1
   9   4 -12 1111.73 334.761   3
   9   4 -11 224.573 271.624   3
   9   4 -10 2529.66 443.339   3
   9   4  -9 4614.04 561.730   3
   9   4  -8 7327.35 676.438   3
   9   4  -7 1271.08 326.983   3
   9   4  -6 6116.02 602.003   3
   9  -4  -5 25143.2 1094.46   4
   9   4  -5 23273.6 1086.26   3
   9   4  -4 1170.88 311.788   3
   9  -4  -4 785.880 287.029   4
   9   4  -3 1057.59 314.746   3
   9  -4  -3 896.583 284.909   4
  -9  -4   3 1011.90 178.382   1
   9  -4  -2 3960.41 426.868   4
   9   4  -2 4162.67 487.966   3
  -9  -4   2 4037.11 326.474   1
   9  -4  -1 21244.8 875.498   4
   9   4  -1 22151.2 983.425   3
  -9  -4   1 20605.9 751.956   1
   9  -4   0 6678.63 501.581   4
   9   4   0 5839.18 535.634   3
  -9  -4   0 6044.30 450.233   1
   9   4   1 2796.39 403.363   3
   9  -4   1 2387.60 317.877   4
  -9  -4  -1 2480.98 320.279   1
   9  -4   2 25833.2 904.874   4
   9   4   2 26107.9 1027.74   3
  -9  -4  -2 26138.6 1001.55   1
   9  -4   3 4421.44 401.549   4
   9   4   3 5077.45 482.306   3
  -9  -4  -3 3769.92 428.044   1
   9   4   4 3019.99 377.244   3
   9  -4   4 2768.96 323.685   4
  -9  -4  -4 2571.36 379.875   1
   9  -4   5 11128.2 600.406   4
   9   4   5 10789.7 652.887   3
  -9  -4  -5 10550.0 768.062   1
   9  -4   6 4161.79 378.672   4
   9   4   6 4093.65 418.814   3
  -9  -4  -6 4369.90 529.119   1
  -9  -4  -7 325.836 281.215   1
   9   4   7 444.525 197.039   3
  -9  -4  -8 8.29572 244.096   1
  -9  -4  -9 1025.14 358.402   1
  -9  -4 -10 6717.32 717.868   1
   9   5 -12 179.727 239.533   3
   9   5 -11 638.885 320.396   3
   9   5 -10 1306.76 369.186   3
   9   5  -9 361.351 307.541   3
   9   5  -8 1436.38 363.090   3
   9   5  -7 3758.33 521.439   3
   9  -5  -6 10420.8 771.316   4
   9   5  -6 10267.3 770.074   3
   9   5  -5 1338.66 342.809   3
   9  -5  -5 1612.21 359.724   4
   9   5  -4 2444.24 415.983   3
   9  -5  -4 3194.81 451.930   4
   9   5  -3 217.197 299.901   3
   9  -5  -3-87.9571 260.637   4
   9   5  -2 308.310 247.861   3
   9  -5  -2 191.755 209.158   4
   9  -5  -1 6726.63 529.812   4
  -9  -5   1 6806.47 493.922   1
   9   5  -1 6709.69 603.055   3
   9  -5   0 13404.9 737.344   4
  -9  -5   0 13691.3 700.940   1
   9   5   0 14307.2 828.856   3
   9  -5   1 5642.99 489.607   4
   9   5   1 6272.89 564.698   3
  -9  -5  -1 6222.96 517.004   1
   9   5   2 716.642 277.786   3
   9  -5   2 758.481 257.640   4
  -9  -5  -2 901.040 264.413   1
   9   5   3 367.784 237.955   3
   9  -5   3 387.796 225.197   4
  -9  -5  -3 339.740 243.575   1
   9   5   4 714.173 275.138   3
   9  -5   4 713.892 235.518   4
  -9  -5  -4 517.057 245.071   1
   9   5   5-136.736 206.990   3
   9  -5   5 17.5781 178.633   4
  -9  -5  -5 11.6042 236.133   1
   9   5   6-124.338 217.248   3
   9  -5   6-226.055 202.170   4
  -9  -5  -6-236.728 330.248   1
  -9  -5  -7 3198.58 500.434   1
   9   5   7 2195.71 326.323   3
  -9  -5  -8 3108.11 497.030   1
  -9  -5  -9 392.411 263.647   1
  -9  -5 -10 342.529 332.802   1
   9   6 -11 1586.15 431.855   3
   9   6 -10 507.045 305.883   3
   9   6  -9 4024.41 568.124   3
   9   6  -8 2639.22 468.826   3
   9   6  -7 1580.89 405.691   3
   9  -6  -7 1257.73 383.792   4
   9  -6  -6 9958.85 772.516   4
   9   6  -6 9454.46 783.885   3
   9  -6  -5 15680.6 912.320   4
   9   6  -5 14969.3 946.240   3
   9   6  -4 1191.77 346.617   3
   9  -6  -4 1148.97 339.128   4
   9   6  -3 1096.89 343.273   3
   9  -6  -3 1035.95 322.802   4
   9  -6  -2 4085.87 461.189   4
   9   6  -2 4573.66 538.612   3
   9  -6  -1 15638.7 829.715   4
   9   6  -1 14433.0 874.648   3
   9  -6   0 5803.87 520.640   4
   9   6   0 6211.29 593.401   3
   9  -6   1 21020.9 921.353   4
  -9  -6  -1 21944.4 956.653   1
   9   6   1 21846.5 1040.14   3
   9  -6   2 12420.4 714.693   4
  -9  -6  -2 12266.1 752.552   1
   9   6   2 10911.0 744.952   3
   9  -6   3 17978.0 840.794   4
  -9  -6  -3 16884.8 904.605   1
   9   6   3 17351.2 919.273   3
   9   6   4 34.5780 231.952   3
   9  -6   4 76.3982 187.909   4
  -9  -6  -4 407.221 262.983   1
   9  -6   5 6311.00 514.677   4
   9   6   5 5958.61 559.109   3
  -9  -6  -5 6142.55 602.786   1
   9   6   6 10775.8 724.025   3
  -9  -6  -6 10932.9 829.749   1
   9   6   7 109.480 189.551   3
   9  -6   7-75.0650 215.781   4
  -9  -6  -7 330.138 235.419   1
   9   6   8-73.4841 211.463   3
  -9  -6  -8-668.409 397.646   1
  -9  -6  -9 1347.10 367.169   1
   9   7 -10 398.427 342.472   3
   9   7  -9 422.518 297.991   3
   9   7  -8 235.168 285.715   3
   9  -7  -8 276.685 308.805   4
   9   7  -7 1018.28 372.113   3
   9  -7  -7 830.309 382.795   4
   9   7  -6 393.379 314.076   3
   9  -7  -6 754.438 289.576   4
   9   7  -5-4.60652 284.046   3
   9  -7  -5 207.219 302.418   4
   9   7  -4 3865.34 562.868   3
   9  -7  -4 3138.76 464.370   4
   9   7  -3 351.552 302.687   3
   9  -7  -3 424.392 263.764   4
   9   7  -2 28.7096 255.004   3
   9  -7  -2 49.7651 260.954   4
   9   7  -1 568.368 289.155   3
   9  -7  -1 769.421 292.140   4
   9   7   0 73.4298 271.639   3
   9  -7   0 223.293 246.978   4
   9   7   1 646.659 287.921   3
   9  -7   1 733.716 279.755   4
   9   7   2-119.346 281.045   3
   9  -7   2-0.50822 205.940   4
   9   7   3 247.739 286.152   3
   9  -7   3 112.744 222.364   4
  -9  -7  -3 735.124 325.905   1
   9   7   4 77.3556 257.052   3
   9  -7   4 239.834 236.470   4
  -9  -7  -4 563.240 331.423   1
   9   7   5-6.19925 225.867   3
   9  -7   5-75.3918 221.978   4
  -9  -7  -5 35.6202 236.192   1
   9   7   6-17.1919 235.679   3
   9  -7   6-196.502 232.395   4
  -9  -7  -6-51.9797 256.971   1
   9   7   7 409.735 284.416   3
   9  -7   7-205.025 256.046   4
  -9  -7  -7-99.6743 249.520   1
   9   7   8 783.606 305.625   3
  -9  -7  -8 377.176 308.000   1
   9   8  -9 6506.38 747.387   3
   9   8  -8 2487.46 509.152   3
   9   8  -7 19.0336 300.031   3
   9   8  -6 4912.06 649.918   3
   9  -8  -6 4279.14 554.047   4
   9  -8  -5 13286.0 891.662   4
   9   8  -5 12230.7 932.851   3
   9   8  -4 1473.12 381.767   3
   9  -8  -4 2217.78 436.585   4
   9   8  -3 108.593 250.706   3
   9  -8  -3-12.7667 262.787   4
   9  -8  -2 5968.63 585.751   4
   9   8  -2 6556.08 693.650   3
   9  -8  -1 18606.9 975.889   4
   9   8  -1 18385.7 1079.49   3
   9   8   0 3515.13 541.733   3
   9  -8   0 3499.56 471.015   4
   9   8   1 668.180 329.056   3
   9  -8   1 429.798 288.637   4
   9  -8   2 7571.06 638.384   4
   9   8   2 7203.95 688.008   3
   9   8   3 1678.81 381.243   3
   9  -8   3 2439.69 410.395   4
   9   8   4-32.7268 311.462   3
   9  -8   4-75.8620 221.711   4
  -9  -8  -4 719.648 347.556   1
   9  -8   5 7980.30 649.028   4
  -9  -8  -5 8735.89 763.303   1
   9   8   5 8471.74 721.778   3
   9  -8   6 3811.13 476.259   4
  -9  -8  -6 3885.50 538.472   1
   9   8   6 4040.82 521.196   3
   9   8   7 1563.24 384.928   3
   9  -8   7 1153.61 297.043   4
  -9  -8  -7 1652.50 424.165   1
   9   8   8 292.750 297.374   3
   9   9  -5 107.504 319.398   3
   9   9  -4 110.052 255.894   3
   9  -9  -4 73.1725 256.855   4
   9   9  -3 1164.07 372.322   3
   9  -9  -3 1313.17 357.485   4
   9   9  -2 433.956 299.629   3
   9  -9  -2 312.863 294.020   4
   9   9  -1 178.873 340.630   3
   9  -9  -1-266.688 249.932   4
   9   9   0 1163.77 389.251   3
   9  -9   0 1298.91 348.179   4
   9   9   1 761.603 373.798   3
   9  -9   1 1419.93 372.998   4
   9   9   2 364.044 334.395   3
   9  -9   2 409.632 302.869   4
   9   9   3 1154.80 358.660   3
   9  -9   3 1062.09 310.577   4
   9   9   4 1058.21 420.015   3
   9  -9   4 588.887 304.538   4
  -9  -9  -4 1634.73 450.496   1
   9   9   5-53.9482 289.299   3
   9  -9   5-43.6890 260.853   4
   9   9   6-119.964 284.378   3
   9  -9   6-184.173 267.445   4
  -9  -9  -6 218.052 284.501   1
   9  -9   7 29.2455 244.973   4
  10   0 -12 2099.04 432.109   3
  10   0 -11 1252.73 363.765   3
  10   0 -10 370.874 269.533   3
  10   0  -2 14297.2 800.846   3
  10   0  -1 25711.9 1054.96   3
  10   0   0 4099.03 420.927   3
  10   0   1 2287.96 343.493   3
  10   0   2 25411.4 930.748   3
  10   0   3 28270.1 954.214   3
  10   0   4-122.395 181.901   3
 -10   0  -4 666.341 282.412   1
 -10   0  -5 16789.2 915.221   1
  10   0   5 19581.2 748.225   3
 -10   0  -6 21525.5 1074.13   1
  10   0   6 23711.2 810.299   3
 -10   0  -7 7379.09 678.648   1
 -10   0  -8 1016.65 356.815   1
 -10   0  -9 2406.99 479.110   1
 -10   0 -10 3208.36 560.281   1
  10   1 -12-58.5285 270.965   3
  10   1 -11 502.461 327.569   3
  10   1 -10 296.542 291.850   3
  10   1  -9 351.922 267.377   3
  10   1  -8 310.361 249.145   3
  10   1  -7-198.416 267.564   3
  10   1  -6 1763.05 361.155   3
  10   1  -5 2890.61 418.036   3
  10   1  -4 906.403 276.607   3
  10   1  -3 4138.39 472.024   3
  10   1  -2-32.6590 277.668   3
  10   1  -1 1671.25 310.594   3
  10   1   0 2952.00 373.355   3
  10   1   1 42.3975 207.916   3
  10  -1   1-173.952 240.378   3
 -10  -1  -1 281.371 163.166   1
 -10  -1  -2 3530.09 380.086   1
  10  -1   2 3825.18 383.371   3
  10   1   2 3830.33 400.694   3
  10  -1   3 6450.54 411.361   4
 -10  -1  -3 5786.69 499.915   1
  10  -1   3 5954.45 447.375   3
  10   1   3 5974.88 480.194   3
  10  -1   4 1914.70 273.603   3
  10   1   4 1561.46 271.797   3
 -10  -1  -4 1411.19 318.069   1
  10  -1   5 2632.63 298.070   3
  10   1   5 2882.46 336.449   3
 -10  -1  -5 2815.38 396.558   1
  10   1   6 259.930 184.816   3
 -10  -1  -6-105.212 206.607   1
 -10  -1  -7 297.436 279.820   1
 -10  -1  -8 170.043 237.913   1
 -10  -1  -9-66.3126 261.814   1
 -10  -1 -10 78.1422 262.823   1
  10   2 -12 951.187 320.730   3
  10   2 -11 1282.36 366.078   3
  10   2 -10 1241.81 337.137   3
  10   2  -9 5954.80 615.860   3
  10   2  -8 4997.57 559.729   3
  10   2  -7-65.5077 273.686   3
  10   2  -6 12041.1 825.068   3
  10   2  -5 44271.8 1483.34   3
  10   2  -4-140.083 201.747   3
  10   2  -3 165.524 242.152   3
  10   2  -2 11918.6 761.776   3
 -10  -2   1 6010.30 336.679   1
  10  -2  -1 6544.24 508.456   4
  10   2  -1 5908.39 516.811   3
 -10  -2   0 6948.39 416.605   1
  10  -2   0 7119.74 514.780   4
  10   2   0 6785.54 548.097   3
  10   2   1 998.971 263.047   3
  10  -2   1 1456.56 269.056   4
 -10  -2  -1 1179.17 216.273   1
 -10  -2  -2 13593.3 702.026   1
  10  -2   2 15108.9 673.541   4
  10   2   2 15868.9 792.403   3
 -10  -2  -3 11980.1 687.919   1
  10  -2   3 12879.8 601.654   4
  10  -2   3 13478.1 661.292   3
  10   2   3 12630.2 683.274   3
  10   2   4-111.843 184.128   3
 -10  -2  -4 14.6415 197.034   1
  10  -2   4-226.072 181.064   3
 -10  -2  -5 8630.52 667.234   1
  10  -2   5 8333.71 493.358   3
  10   2   5 8919.22 562.809   3
 -10  -2  -6 13238.9 861.356   1
  10   2   6 14453.0 694.294   3
 -10  -2  -7-289.691 244.513   1
 -10  -2  -8 3283.86 505.487   1
 -10  -2  -9 8639.49 799.625   1
 -10  -2 -10 2304.34 481.144   1
  10   3 -12 103.380 289.663   3
  10   3 -11 1422.74 390.025   3
  10   3 -10 655.135 327.775   3
  10   3  -9-84.1132 239.489   3
  10   3  -8 1069.98 346.257   3
  10   3  -7 14803.4 921.242   3
  10   3  -6 1563.75 368.759   3
  10   3  -5 86.7824 254.799   3
  10   3  -4 1852.31 356.138   3
  10  -3  -3 5566.03 524.056   4
  10   3  -3 5811.41 570.368   3
  10   3  -2 1254.94 306.349   3
  10  -3  -2 1698.74 330.766   4
 -10  -3   1 7763.72 432.008   1
  10  -3  -1 8054.32 578.363   4
  10   3  -1 9082.59 680.246   3
  10  -3   0 7022.23 522.687   4
  10   3   0 6395.99 553.114   3
 -10  -3   0 6137.33 429.687   1
  10  -3   1 12658.5 659.314   4
  10   3   1 11979.1 733.672   3
 -10  -3  -1 10535.2 602.011   1
  10  -3   2 4274.25 394.618   4
  10   3   2 4173.58 461.489   3
 -10  -3  -2 3987.19 402.820   1
  10   3   3 252.230 219.915   3
  10  -3   3-34.4343 173.644   4
 -10  -3  -3-167.318 223.249   1
 -10  -3  -4 5673.37 550.139   1
  10  -3   4 5929.19 440.558   4
  10   3   4 5709.87 495.336   3
 -10  -3  -5 3718.60 488.889   1
  10   3   5 3978.88 426.701   3
  10   3   6 1267.20 278.228   3
 -10  -3  -6 1507.30 371.823   1
 -10  -3  -7 5500.34 611.531   1
 -10  -3  -8 1627.95 434.747   1
 -10  -3  -9 332.537 277.267   1
 -10  -3 -10 1057.88 403.205   1
  10   4 -11-9.74202 242.748   3
  10   4 -10 1092.71 380.828   3
  10   4  -9 4107.99 582.936   3
  10   4  -8 2773.35 474.375   3
  10   4  -7 1214.21 369.958   3
  10   4  -6 3077.72 498.506   3
  10   4  -5 5853.42 612.700   3
  10   4  -4 458.576 277.467   3
  10  -4  -4 649.232 319.376   4
  10  -4  -3 14490.2 830.931   4
  10   4  -3 14374.7 871.729   3
  10   4  -2 328.109 271.013   3
  10  -4  -2 345.984 264.953   4
  10  -4  -1 7283.96 558.171   4
  10   4  -1 7151.88 620.683   3
 -10  -4   1 6573.99 451.616   1
  10   4   0 578.272 279.885   3
  10  -4   0 524.742 232.297   4
 -10  -4   0 302.340 191.621   1
  10   4   1 755.549 288.916   3
  10  -4   1 812.127 237.792   4
 -10  -4  -1 315.413 202.637   1
  10  -4   2 11703.4 657.761   4
  10   4   2 11952.9 742.437   3
 -10  -4  -2 11087.3 705.646   1
  10  -4   3 7197.49 504.868   4
  10   4   3 7970.67 607.531   3
 -10  -4  -3 7327.08 615.487   1
  10   4   4 880.503 291.566   3
  10  -4   4 1494.25 288.663   4
  10   4   5 10830.2 682.632   3
 -10  -4  -5 9482.22 727.403   1
  10   4   6 3736.42 418.289   3
 -10  -4  -6 5578.90 614.281   1
  10   4   7 1551.42 300.967   3
 -10  -4  -7 1410.63 388.103   1
 -10  -4  -8 578.492 307.316   1
 -10  -4  -9 1638.33 435.996   1
 -10  -4 -10 998.584 409.697   1
  10   5 -11 2425.07 487.666   3
  10   5 -10 2365.37 475.528   3
  10   5  -9 368.507 275.419   3
  10   5  -8 1586.72 384.337   3
  10   5  -7 5126.00 599.984   3
  10  -5  -6 4634.62 554.115   4
  10   5  -6 4878.78 585.831   3
  10   5  -5 2064.00 395.022   3
  10  -5  -5 2593.66 446.883   4
  10  -5  -4 6248.19 598.076   4
  10   5  -4 5449.79 586.275   3
  10  -5  -3 10522.8 737.225   4
  10   5  -3 9964.47 755.236   3
  10   5  -2 2693.56 456.560   3
  10  -5  -2 2290.43 387.128   4
  10   5  -1 2591.84 446.975   3
  10  -5  -1 2372.18 378.441   4
 -10  -5   1 2218.42 298.591   1
  10  -5   0 14260.1 778.663   4
  10   5   0 15387.6 890.128   3
 -10  -5   0 14520.9 737.927   1
  10  -5   1 8029.76 595.621   4
  10   5   1 8361.30 669.428   3
 -10  -5  -1 7090.88 548.952   1
  10   5   2 795.824 308.057   3
  10  -5   2 822.915 253.628   4
 -10  -5  -2 533.778 227.068   1
  10  -5   3 13925.1 740.822   4
  10   5   3 13984.1 824.706   3
 -10  -5  -3 14327.6 856.757   1
  10  -5   4 7351.41 553.711   4
  10   5   4 7344.39 605.124   3
 -10  -5  -4 7105.71 648.601   1
 -10  -5  -5 2952.55 460.996   1
  10  -5   5 3064.64 378.138   4
  10   5   5 2777.95 409.006   3
 -10  -5  -6 813.464 291.988   1
  10   5   6 1056.44 290.513   3
 -10  -5  -7 1314.68 365.893   1
  10   5   7 1214.14 294.913   3
 -10  -5  -8 2940.91 505.394   1
 -10  -5  -9 424.446 299.633   1
  10   6  -9 919.378 360.785   3
  10   6  -8 684.362 373.849   3
  10   6  -7-70.7561 289.671   3
  10  -6  -7 101.790 264.906   4
  10   6  -6 153.242 234.259   3
  10  -6  -6 525.147 328.000   4
  10   6  -5 3367.35 540.161   3
  10  -6  -5 3459.97 515.616   4
  10   6  -4 189.805 318.612   3
  10  -6  -4-71.9669 289.520   4
  10   6  -3 257.719 307.940   3
  10  -6  -3 176.539 272.143   4
  10   6  -2 604.689 284.448   3
  10  -6  -2 533.299 298.769   4
  10   6  -1 209.717 272.128   3
  10  -6  -1 0.89695 262.428   4
  10   6   0 65.8625 267.693   3
  10  -6   0 221.801 249.119   4
 -10  -6   0 341.361 228.489   1
  10   6   1-36.4513 220.606   3
  10  -6   1 83.3199 225.036   4
 -10  -6  -1 312.571 238.870   1
  10   6   2 1052.21 345.614   3
  10  -6   2 1341.42 341.103   4
 -10  -6  -2 920.564 295.975   1
  10  -6   3 6387.80 561.460   4
  10   6   3 6951.95 625.771   3
 -10  -6  -3 6564.34 609.212   1
  10   6   4 15.5144 238.311   3
  10  -6   4 133.407 188.394   4
 -10  -6  -4 2.83791 248.461   1
  10   6   5 1665.79 358.590   3
  10  -6   5 1075.40 266.549   4
 -10  -6  -5 1318.53 355.510   1
  10   6   6 540.276 256.227   3
 -10  -6  -6 526.909 307.024   1
 -10  -6  -7-210.292 354.818   1
  10   6   7-177.881 251.299   3
 -10  -6  -8-888.868 432.179   1
  10   7  -8 2092.81 444.902   3
  10   7  -7 8024.92 776.920   3
  10   7  -6 766.448 378.418   3
  10  -7  -6 858.253 387.466   4
  10   7  -5 274.107 262.188   3
  10  -7  -5 18.4584 289.764   4
  10  -7  -4 9630.57 766.827   4
  10   7  -4 9090.65 810.332   3
  10  -7  -3 7739.03 676.258   4
  10   7  -3 8074.60 762.325   3
  10   7  -2 4417.84 594.688   3
  10  -7  -2 3494.58 454.890   4
  10   7  -1 743.330 330.509   3
  10  -7  -1 374.951 256.472   4
  10  -7   0 8723.91 677.145   4
 -10  -7   0 8548.70 669.173   1
  10   7   0 8808.33 751.147   3
  10  -7   1 9140.10 685.720   4
 -10  -7  -1 8519.07 661.330   1
  10   7   1 8374.94 719.372   3
  10   7   2 90.8139 285.108   3
  10  -7   2 455.023 270.450   4
 -10  -7  -2 511.123 276.983   1
  10  -7   3 6654.48 607.574   4
 -10  -7  -3 8138.33 682.915   1
  10   7   3 6292.29 625.168   3
  10  -7   4 11339.7 748.686   4
  10   7   4 10649.7 786.685   3
 -10  -7  -4 11275.1 831.405   1
  10   7   5 1589.36 386.716   3
  10  -7   5 1650.89 353.000   4
 -10  -7  -5 1515.10 356.702   1
  10   7   6-343.845 272.096   3
 -10  -7  -6 56.0522 273.033   1
  10   7   7 2294.73 428.362   3
 -10  -7  -7 2184.08 466.755   1
  10   8  -5 602.623 349.136   3
  10  -8  -5 596.000 367.451   4
  10   8  -4 505.801 349.709   3
  10  -8  -4-186.984 308.116   4
  10   8  -3-11.7450 260.523   3
  10  -8  -3-71.6862 283.626   4
  10   8  -2 71.2077 321.882   3
  10  -8  -2-39.1253 274.636   4
  10   8  -1 544.670 355.316   3
  10  -8  -1 431.211 299.404   4
  10   8   0 742.059 387.210   3
  10  -8   0 215.125 289.524   4
  10   8   1 1277.05 421.880   3
  10  -8   1 873.266 303.659   4
  10   8   2 249.147 294.775   3
  10  -8   2 684.191 328.776   4
 -10  -8  -2 1263.01 377.915   1
  10   8   3 151.619 303.850   3
  10  -8   3 528.456 291.018   4
 -10  -8  -3 513.546 311.780   1
  10   8   4 24.0500 275.434   3
  10  -8   4-457.869 277.767   4
 -10  -8  -4 490.699 304.712   1
  10   8   5 326.012 315.939   3
  10  -8   5 500.613 294.662   4
 -10  -8  -5 545.446 340.041   1
  10   8   6 318.481 319.409   3
  10  -8   6 199.841 265.000   4
 -10  -8  -6 499.624 344.203   1
  10   8   7 305.235 274.780   3
  10  -9  -1 97.8698 283.761   4
  10  -9   0 3569.25 523.756   4
  10  -9   1 3538.04 495.666   4
  10  -9   2 716.933 334.446   4
 -10  -9  -2 856.480 366.118   1
  10  -9   3 4019.96 541.155   4
 -10  -9  -3 4620.75 593.310   1
  10  -9   4 4250.54 554.453   4
 -10  -9  -4 4302.37 585.485   1
  10  -9   5 437.509 305.534   4
 -10  -9  -5 843.218 387.972   1
 -10 -10  -3 790.473 377.964   1
  11   0 -10-324.129 333.701   3
  11   0  -9-306.523 338.166   3
  11   0  -8-199.830 297.386   3
  11   0  -7-431.152 367.280   3
  11   0  -6-858.809 411.198   3
  11   0  -5-421.244 362.904   3
  11   0  -4-372.329 328.561   3
  11   0  -3-411.272 288.212   3
  11   0  -2-356.811 332.480   3
  11   0  -1-343.505 248.580   3
  11   0   0-101.149 195.473   3
  11   0   1-39.5797 216.239   3
  11   0   2-291.628 231.450   3
  11   0   3-230.975 225.998   3
  11   0   4-194.116 216.127   3
  11   0   5-13.6008 168.582   3
  11   1 -10 4574.94 582.274   3
  11   1  -9-245.739 311.271   3
  11   1  -8 2906.72 469.575   3
  11   1  -7 10252.5 831.855   3
  11   1  -6 8290.32 728.632   3
  11   1  -5 5069.98 570.764   3
  11   1  -4 27344.8 1221.30   3
  11   1  -3 2070.16 402.051   3
  11   1  -2 4771.67 507.910   3
  11   1  -1 84.4453 227.819   3
  11  -1   0 21459.9 982.127   3
  11   1   0 19424.4 937.201   3
  11  -1   1 13446.7 816.712   3
  11   1   1 13932.3 755.771   3
 -11  -1  -2 623.200 230.965   1
  11   1   2 331.017 228.548   3
 -11  -1  -3 18852.8 902.448   1
  11  -1   3 19912.3 859.152   3
  11   1   3 21039.1 918.332   3
 -11  -1  -4 26359.2 1116.85   1
  11  -1   4 27249.4 962.421   3
  11   1   4 27485.7 1008.18   3
  11  -1   5 1818.29 285.199   3
  11   1   5 1850.89 311.712   3
 -11  -1  -5 2082.32 387.010   1
 -11  -1  -6 5762.73 617.381   1
 -11  -1  -7 4544.70 582.776   1
 -11  -1  -8 2714.38 486.731   1
 -11  -1  -9-242.030 327.835   1
 -11  -1 -10 654.185 389.213   1
  11   2 -10 119.685 255.817   3
  11   2  -9 1554.29 423.842   3
  11   2  -8 1423.95 375.535   3
  11   2  -7-1.58842 221.021   3
  11   2  -6 1004.64 308.087   3
  11   2  -5 341.826 307.058   3
  11   2  -4 1313.99 384.933   3
  11   2  -3 886.380 320.203   3
  11   2  -2 3965.63 467.196   3
  11   2  -1 2265.95 382.875   3
  11   2   0 2017.56 380.550   3
  11   2   1 416.598 221.171   3
  11  -2   1 746.069 261.186   4
 -11  -2  -1 675.774 198.870   1
  11   2   2 1434.84 299.093   3
  11  -2   2 1425.58 273.178   4
  11  -2   2 1011.18 262.085   3
 -11  -2  -2 1373.57 281.624   1
 -11  -2  -3 2965.87 381.616   1
  11   2   3 3693.02 434.733   3
  11  -2   3 2848.77 349.464   3
  11   2   4 116.520 214.828   3
 -11  -2  -4 76.7580 220.589   1
  11  -2   4-25.5338 192.267   3
  11   2   5 1632.98 292.179   3
 -11  -2  -5 1785.11 358.976   1
  11   2   6 1007.56 268.552   3
 -11  -2  -6 338.948 249.099   1
 -11  -2  -7-247.045 238.267   1
 -11  -2  -8 263.333 232.891   1
 -11  -2  -9 471.511 294.528   1
 -11  -2 -10 65.0583 261.096   1
  11   3 -10 1777.01 425.893   3
  11   3  -9-13.4051 274.308   3
  11   3  -8 3185.87 531.030   3
  11   3  -7 5177.30 590.087   3
  11   3  -6 3010.48 495.901   3
  11   3  -5 1525.51 358.111   3
  11   3  -4 12923.2 884.406   3
  11   3  -3 6749.85 630.690   3
  11   3  -2-320.072 307.147   3
  11  -3  -2-96.7510 253.264   4
  11   3  -1 60.2441 240.115   3
  11  -3  -1 375.278 270.076   4
  11  -3   0 13894.9 767.939   4
  11   3   0 13605.3 817.581   3
 -11  -3  -1 15860.7 756.924   1
  11  -3   1 15950.7 801.182   4
  11   3   1 16480.2 878.330   3
  11   3   2 53.9996 235.610   3
  11  -3   2 245.048 200.340   4
 -11  -3  -2-197.483 222.680   1
 -11  -3  -3 9038.18 655.043   1
  11  -3   3 10020.3 597.249   4
  11   3   3 9723.17 679.626   3
 -11  -3  -4 14414.5 858.433   1
  11  -3   4 15125.6 733.661   3
  11   3   4 15342.2 813.425   3
  11   3   5 569.025 210.050   3
 -11  -3  -5 565.157 271.817   1
  11   3   6 1821.65 332.190   3
 -11  -3  -6 1943.73 398.131   1
 -11  -3  -7 5296.26 615.522   1
 -11  -3  -8 919.549 354.596   1
 -11  -3  -9-236.524 295.741   1
  11   4  -9 2769.87 499.183   3
  11   4  -8 1614.81 405.291   3
  11   4  -7-73.5528 277.923   3
  11   4  -6 1872.70 423.259   3
  11   4  -5 7208.81 700.463   3
  11   4  -4 1788.26 421.542   3
  11   4  -3 937.378 357.890   3
  11  -4  -3 1048.55 350.019   4
  11  -4  -2 17097.4 913.319   4
  11   4  -2 17386.7 977.736   3
  11  -4  -1 3931.76 467.569   4
  11   4  -1 4475.29 541.407   3
  11   4   0 134.984 251.405   3
  11  -4   0 283.159 250.886   4
  11   4   1 1207.25 361.842   3
 -11  -4  -1 754.938 217.698   1
  11  -4   1 1038.40 279.994   4
  11  -4   2 7699.15 568.911   4
  11   4   2 7310.50 632.532   3
 -11  -4  -2 6718.78 571.695   1
  11   4   3 2936.32 413.910   3
 -11  -4  -3 2642.46 394.767   1
  11  -4   3 2870.61 389.502   4
  11   4   4 136.474 239.783   3
 -11  -4  -4 470.441 284.467   1
 -11  -4  -5 6243.05 646.432   1
  11   4   5 7007.79 588.392   3
  11   4   6 1969.46 349.680   3
 -11  -4  -6 2947.78 488.712   1
 -11  -4  -7 771.822 337.357   1
 -11  -4  -8 2276.06 459.899   1
 -11  -4  -9 1877.70 455.664   1
  11   5  -8 1242.81 366.755   3
  11   5  -7 2154.95 469.922   3
  11   5  -6 887.149 371.876   3
  11   5  -5 144.791 275.245   3
  11  -5  -5-183.040 315.539   4
  11   5  -4 480.038 300.244   3
  11  -5  -4 976.810 380.655   4
  11   5  -3 658.323 310.483   3
  11  -5  -3 800.347 350.610   4
  11   5  -2 1112.36 386.729   3
  11  -5  -2 1066.15 326.442   4
  11   5  -1 1845.74 417.455   3
  11  -5  -1 1879.78 352.399   4
  11  -5   0 4138.08 489.279   4
  11   5   0 3997.90 516.115   3
  11  -5   1 9724.79 677.922   4
  11   5   1 11148.9 797.010   3
 -11  -5  -1 9861.30 675.383   1
 -11  -5  -2 160.201 255.571   1
  11   5   2 604.998 289.613   3
  11  -5   2 455.571 231.473   4
 -11  -5  -3 1381.14 327.539   1
  11  -5   3 1098.92 266.730   4
 -11  -5  -4 590.263 240.904   1
  11   5   4 1241.35 323.267   3
  11   5   5 315.562 243.156   3
 -11  -5  -5-309.200 351.584   1
  11   5   6 1558.32 328.745   3
 -11  -5  -6 1478.89 373.503   1
 -11  -5  -7 1899.75 440.841   1
 -11  -5  -8 92.0153 308.427   1
  11   6  -7 71.0297 332.458   3
  11   6  -6 4704.73 625.609   3
  11  -6  -6 4163.53 578.185   4
  11  -6  -5 5055.27 610.311   4
  11   6  -5 5175.77 651.557   3
  11   6  -4 4175.80 585.871   3
  11  -6  -4 5072.55 599.668   4
  11   6  -3 3346.46 530.042   3
  11  -6  -3 2668.30 451.391   4
  11  -6  -2 8570.46 705.415   4
  11   6  -2 9475.13 799.268   3
  11   6  -1 1478.94 413.778   3
  11  -6  -1 2059.48 392.397   4
  11   6   0 91.7025 255.982   3
  11  -6   0-132.455 262.432   4
  11  -6   1 5011.90 532.620   4
  11   6   1 5816.06 623.553   3
  11  -6   2 9306.02 681.926   4
  11   6   2 8375.76 713.374   3
 -11  -6  -2 9173.31 703.613   1
  11   6   3 5118.41 578.116   3
 -11  -6  -3 4929.18 565.196   1
  11   6   4 1123.59 350.415   3
  11  -6   4 1636.20 348.915   4
 -11  -6  -4 585.484 263.415   1
 -11  -6  -5 3289.97 524.863   1
  11   6   5 3315.86 484.360   3
 -11  -6  -6 4598.10 616.563   1
  11   6   6 4322.28 517.246   3
 -11  -6  -7 193.247 319.693   1
  11   7  -5 781.249 407.325   3
  11  -7  -5 301.156 303.784   4
  11   7  -4 772.302 401.105   3
  11  -7  -4 241.711 297.450   4
  11   7  -3 1418.59 444.140   3
  11  -7  -3 1054.00 361.502   4
  11   7  -2-97.7329 323.018   3
  11  -7  -2-222.596 319.727   4
  11   7  -1 300.913 342.762   3
  11  -7  -1-167.250 278.284   4
  11   7   0 111.737 250.245   3
  11  -7   0-85.7340 235.576   4
  11   7   1 310.548 277.205   3
  11  -7   1 170.232 261.431   4
  11   7   2 483.285 351.987   3
  11  -7   2 519.732 263.541   4
 -11  -7  -2 270.544 256.755   1
  11   7   3 242.239 256.409   3
  11  -7   3 629.470 300.316   4
 -11  -7  -3 211.999 251.485   1
  11   7   4 94.5579 250.029   3
  11  -7   4 737.561 308.433   4
 -11  -7  -4 113.331 262.433   1
  11   7   5 38.2789 255.210   3
 -11  -7  -5-103.946 261.005   1
  11   7   6 234.753 287.580   3
 -11  -7  -6-140.858 353.410   1
  11  -8  -2 8646.59 747.817   4
  11  -8  -1 3462.44 499.961   4
  11  -8   0 156.634 303.786   4
  11  -8   1 951.494 317.273   4
  11  -8   2 5645.82 602.490   4
  11  -8   3 1326.95 380.932   4
 -11  -8  -3 1089.08 355.302   1
  11  -8   4 981.465 356.638   4
 -11  -8  -4 85.5050 275.615   1
 -11  -8  -5 3628.10 548.900   1
 -11  -9  -4 463.746 320.886   1
  12   0  -8 2126.55 445.312   3
  12   0  -7 171.464 312.486   3
  12   0  -6 8277.00 776.924   3
  12   0  -5 4537.59 567.121   3
  12   0  -4 3254.19 526.002   3
  12   0  -3 13344.7 885.691   3
  12   0  -2 7432.57 712.743   3
  12   0  -1 9028.64 713.238   3
  12   0   0 2084.64 382.512   3
  12   0   1 12302.4 753.127   3
  12   0   2 14916.2 806.359   3
  12   0   3 1150.98 283.685   3
  12   0   4 979.894 246.342   3
  12   1  -8 160.452 293.996   3
  12   1  -7-32.0193 318.739   3
  12   1  -6 576.980 344.736   3
  12   1  -5 85.2767 228.351   3
  12   1  -4 208.988 302.584   3
  12   1  -3 23.6242 299.285   3
  12  -1  -2-471.276 327.338   3
  12   1  -2-81.3337 241.445   3
  12   1  -1 720.042 302.670   3
  12  -1  -1 468.145 244.275   3
  12   1   0 632.565 247.489   3
  12  -1   0 818.275 277.026   3
  12   1   1-263.370 260.201   3
  12  -1   1-87.6985 233.137   3
  12   1   2 440.070 268.318   3
  12  -1   2 443.442 207.689   3
  12  -1   3 844.348 258.782   3
  12   1   3 406.488 242.776   3
  12  -1   4 790.340 221.550   3
  12   1   4 762.110 242.359   3
 -12  -1  -4 1134.62 305.842   1
  12   1   5 1199.22 296.308   3
 -12  -1  -5 1299.83 369.831   1
 -12  -1  -6 464.487 300.497   1
 -12  -1  -7 69.7955 276.081   1
 -12  -1  -8-34.0620 278.734   1
 -12  -1  -9-305.663 347.209   1
  12   2  -8 746.625 372.509   3
  12   2  -7 1706.67 444.104   3
  12   2  -6 6091.98 694.146   3
  12   2  -5 12897.3 903.228   3
  12   2  -4 305.149 281.573   3
  12   2  -3 838.394 314.389   3
  12   2  -2 21861.3 1107.14   3
  12   2  -1 1825.82 374.219   3
  12   2   0-121.041 284.035   3
  12  -2   1 7456.49 624.347   3
  12   2   1 7950.69 644.859   3
  12  -2   2 6490.39 607.379   3
  12   2   2 6632.50 578.668   3
  12   2   3 2854.07 399.534   3
 -12  -2  -3 2421.98 366.634   1
  12  -2   3 1682.41 295.609   3
  12   2   4 2083.13 351.700   3
 -12  -2  -4 1826.26 353.574   1
  12  -2   4 1797.66 312.903   3
 -12  -2  -5 2236.12 409.125   1
  12   2   5 2078.00 341.195   3
 -12  -2  -6 2365.43 436.400   1
 -12  -2  -7 850.904 314.491   1
 -12  -2  -8 679.743 332.954   1
 -12  -2  -9 1193.25 410.055   1
  12   3  -7 2740.97 507.552   3
  12   3  -6 810.146 324.193   3
  12   3  -5-66.5847 276.887   3
  12   3  -4 4197.14 566.080   3
  12   3  -3 1240.14 347.583   3
  12   3  -2 442.853 286.434   3
  12   3  -1 1096.70 323.224   3
  12  -3   0 7764.07 609.995   4
  12   3   0 11894.9 815.079   3
  12   3   1 2589.83 430.750   3
  12  -3   1 2382.23 376.808   4
  12   3   2-8.03333 220.109   3
  12   3   3 239.924 261.158   3
 -12  -3  -3-57.0939 194.848   1
  12  -3   3-120.830 183.499   3
  12   3   4 1446.26 334.847   3
 -12  -3  -4 1196.34 296.677   1
  12   3   5-184.973 214.132   3
 -12  -3  -5-35.3555 223.490   1
 -12  -3  -6 1529.49 363.694   1
 -12  -3  -7 1569.45 411.976   1
 -12  -3  -8-167.414 298.382   1
  12   4  -7-377.442 382.017   3
  12   4  -6 1473.51 439.631   3
  12   4  -5 333.688 325.844   3
  12   4  -4 879.418 349.868   3
  12   4  -3 4780.34 597.676   3
  12  -4  -2 6094.35 619.852   4
  12   4  -2 5889.19 652.855   3
  12   4  -1 3646.37 535.160   3
  12  -4  -1 3593.52 463.893   4
  12   4   0 915.770 330.715   3
  12  -4   0 948.541 295.819   4
  12   4   1 1280.81 380.185   3
  12  -4   1 681.584 242.507   4
  12   4   2 7613.32 665.508   3
  12   4   3 182.961 250.020   3
 -12  -4  -3-65.4885 226.206   1
  12   4   4 854.773 322.196   3
 -12  -4  -4 635.633 293.280   1
  12   4   5 3425.01 458.581   3
 -12  -4  -5 3598.73 529.488   1
 -12  -4  -6 935.456 344.128   1
 -12  -4  -7 29.5666 275.030   1
 -12  -4  -8 1918.96 468.939   1
  12   5  -5 504.129 345.822   3
  12  -5  -4 8473.00 748.705   4
  12   5  -4 7559.52 760.292   3
  12   5  -3 4005.73 594.001   3
  12  -5  -3 2919.43 481.597   4
  12   5  -2 503.956 345.167   3
  12  -5  -2 258.313 317.953   4
  12   5  -1 3798.91 563.700   3
  12  -5  -1 3095.23 454.975   4
  12   5   0 3919.10 548.411   3
  12  -5   0 3878.38 489.522   4
  12   5   1 2610.48 470.294   3
  12  -5   1 1323.58 315.305   4
  12   5   2 251.496 271.672   3
  12  -5   2 59.5389 215.406   4
  12   5   3 5003.54 564.531   3
  12   5   4 3716.36 497.703   3
 -12  -5  -4 4422.35 551.238   1
  12   5   5 498.064 294.500   3
 -12  -5  -5 858.540 340.631   1
  12   5   6 984.551 317.074   3
 -12  -5  -6 1405.88 408.201   1
 -12  -5  -7 1210.41 401.250   1
  12  -6  -4-42.0017 342.336   4
  12   6  -3 74.6728 360.103   3
  12  -6  -3 137.820 276.113   4
  12   6  -2 2095.16 492.350   3
  12  -6  -2 2268.11 450.084   4
  12   6  -1 127.998 291.673   3
  12  -6  -1 388.727 272.015   4
  12   6   0 48.2346 252.218   3
  12  -6   0 95.0555 262.074   4
  12   6   1 1207.94 382.387   3
  12  -6   1 1248.65 360.393   4
  12   6   2 924.219 374.264   3
  12  -6   2 430.023 257.334   4
  12   6   3-135.745 265.677   3
 -12  -6  -4-628.767 392.969   1
  12   6   4 514.339 309.184   3
  12   6   5 720.377 339.065   3
 -12  -6  -5-232.844 339.193   1
  12   6   6 469.261 280.342   3
 -12  -6  -6 127.278 282.567   1
 -12  -6  -7 705.045 348.287   1
  12  -7  -2 45.6244 242.914   4
  12  -7  -1 2203.41 465.234   4
  12  -7   0 1903.27 403.941   4
  12  -7   1 630.041 261.686   4
  12  -7   2-293.438 307.470   4
 -12  -7  -5-499.448 395.345   1
 -12  -7  -6 601.411 284.343   1
  12  -8   2 107.529 268.001   4
  13   0  -6-404.477 323.579   3
  13   0  -5-459.260 363.672   3
  13   0  -4-419.534 348.601   3
  13   0  -3-24.5791 286.965   3
  13   0  -2-193.251 261.778   3
  13   0  -1-35.5559 267.511   3
  13   0   0-101.888 237.096   3
  13   0   1-273.665 274.023   3
  13   0   2-198.387 227.947   3
  13   0   3-160.459 250.990   3
  13   0   4-30.2940 207.101   3
  13  -1  -6-213.474 389.981   3
  13   1  -6 314.548 347.452   3
  13  -1  -5 661.503 334.467   3
  13   1  -5 600.546 312.643   3
  13  -1  -4 8164.57 762.259   3
  13   1  -4 8262.92 765.332   3
  13  -1  -3 6679.66 697.843   3
  13   1  -3 7404.54 710.841   3
  13   1  -2 304.515 336.157   3
  13  -1  -2-183.474 329.304   3
  13  -1  -1 6401.55 715.853   3
  13   1  -1 7575.84 674.970   3
  13   1   0 2132.04 383.151   3
  13  -1   0 2090.26 395.928   3
  13   1   1 20.8256 271.025   3
  13  -1   1 549.082 289.024   3
  13   1   2 590.380 247.258   3
  13  -1   2 865.945 281.899   3
  13  -1   3 2489.58 346.162   3
  13   1   3 4534.44 497.698   3
  13   1   4 4923.09 522.291   3
  13   2  -5 97.8728 316.910   3
  13   2  -4-585.222 404.542   3
  13   2  -3 695.779 322.146   3
  13   2  -2 43.7160 296.008   3
  13   2  -1 545.175 281.943   3
  13  -2  -1 481.133 285.021   3
  13   2   0-218.120 258.445   3
  13  -2   0-83.9558 264.389   3
  13   2   1 1835.97 397.111   3
  13  -2   1 1481.33 323.392   3
  13   2   2 1042.72 307.754   3
  13  -2   2 786.124 282.731   3
  13   2   3 86.6323 218.585   3
  13  -2   3 47.7409 195.287   3
  13   2   4-29.2570 233.020   3
 -13  -2  -6 725.552 341.516   1
 -13  -2  -7 5.35578 306.615   1
 -13  -2  -8 151.255 258.133   1
  13   3  -5 1278.48 415.260   3
  13   3  -4 3236.53 531.526   3
  13   3  -3 6062.99 674.744   3
  13   3  -2 141.185 300.351   3
  13   3  -1 3696.89 511.633   3
  13   3   0 3317.69 482.722   3
  13   3   1 214.017 286.987   3
  13   3   2-38.0504 247.885   3
  13  -3   2-189.479 260.090   3
  13   3   3 3357.60 488.848   3
  13  -3   3 2288.80 376.245   3
  13   3   4 3377.94 472.817   3
 -13  -3  -6 1296.51 396.017   1
 -13  -3  -7 1134.40 376.809   1
  13   4  -3 2478.89 468.695   3
  13   4  -2 3988.32 598.455   3
  13   4  -1 1897.29 425.974   3
  13  -4  -1 1691.30 373.463   4
  13   4   0 231.489 323.146   3
  13  -4   0 228.100 292.392   4
  13   4   1 1520.51 372.853   3
  13   4   2 2241.60 441.394   3
  13   4   3 123.147 268.968   3
  13   4   4 622.702 314.119   3
  13   4   5 1585.97 372.864   3
 -13  -4  -6 1027.69 379.406   1
 -13  -4  -7-136.345 286.568   1
  13  -5  -2 41.9049 249.431   4
  13   5  -1 4715.65 631.159   3
  13  -5  -1 4643.66 577.637   4
  13   5   0 2611.07 522.860   3
  13  -5   0 1917.46 402.287   4
  13   5   1 150.511 296.476   3
  13   5   2 143.963 258.078   3
  13   5   3 125.371 274.449   3
  13   5   4 811.057 328.266   3
  13   5   5 165.642 246.303   3
  13  -6  -2 3757.83 543.594   4
  13  -6  -1 832.439 370.702   4
  13  -6   0 673.135 348.023   4
  13  -6   1 4155.98 550.869   4
  14   0  -3 1624.58 399.600   3
  14   0  -2 4142.13 557.489   3
  14   0  -1 2511.60 470.236   3
  14   0   0 3306.25 494.314   3
  14   0   1 6274.31 633.140   3
  14   0   2 2489.08 419.234   3
  14   0   3 216.504 257.649   3
  14  -1  -3 143.506 319.215   3
  14   1  -2-860.409 412.719   3
  14  -1  -2-224.572 314.564   3
  14   1  -1 36.3352 278.309   3
  14  -1  -1-126.267 289.239   3
  14   1   0 312.271 275.338   3
  14  -1   0 93.8590 227.830   3
  14   1   1 76.5406 235.806   3
  14  -1   1-33.1771 223.203   3
  14  -1   2 250.794 249.835   3
  14   1   2 667.815 330.177   3
  14  -1   3-79.3743 260.888   3
  14   1   3 625.872 307.582   3
  14  -2  -2 7269.80 779.363   3
  14   2  -2 7648.40 769.083   3
  14   2  -1 1389.66 398.356   3
  14  -2  -1 1924.90 411.625   3
  14   2   0 1018.71 382.587   3
  14  -2   0 769.075 311.939   3
  14  -2   1 4168.05 542.281   3
  14   2   1 4885.12 604.746   3
  14   2   2 1240.14 324.640   3
  14  -2   2 1458.28 348.415   3
  14   2   3 375.639 257.640   3
  14   2   4 504.446 303.933   3
  14   3   0 1958.36 421.627   3
  14  -3   0 1673.94 419.934   3
  14   3   1 783.857 355.196   3
  14  -3   1 69.8019 276.748   3
  14   3   2 388.660 308.965   3
  14  -3   2-66.8462 259.983   3
  14   3   3 1747.66 412.779   3
  14   3   4 378.367 304.493   3
  14   4   3 149.664 301.748   3
  14   4   4 115.190 245.314   3
  15   0   2-291.222 287.970   3
  15  -1   1-59.1037 280.213   3
  15  -1   2 1896.23 377.425   3
   0   0   0    0.00    0.00   0
TITL ASPYR6 in P2(1)/a
REM P2(1)/a (#14 in standard setting)
CELL 0.71073  11.362829  10.071297  12.181234  90.0000  91.0112  90.0000
ZERR    4.00   0.001021   0.000688   0.001041   0.0000   0.0079   0.0000
LATT  1
SYMM -x+1/2, y+1/2,-z
SFAC C H N Cl Zn
UNIT 48.00 72.00 16.00 16.00 4.00
TREF
HKLF 4
END
;
_shelx_hkl_checksum     37749
_shelx_res_file
;
TITL I         P 21/A       R    NEW: P21/C
CELL  0.71073 12.18120 10.07130 11.36280 90.00000 91.01100 90.00000
ZERR 4  0.00100  0.00070  0.00100  0.00000  0.00800  0.00000
LATT 1
SYMM -X, Y+ 0.50000, -Z+ 0.50000
SFAC C H N O ZN
UNIT 36 44 28 12 4
L.S. 9
FMAP 2
PLAN 20
DFIX 0.88 N2 H2N N4 H4N
BOND $H
HTAB
EQIV $1 -x, -y+1, -z+1
HTAB N2 O1_$1
HTAB N2 O2_$1
HTAB N2 N7_$1
EQIV $2 x, -y+3/2, z-1/2
HTAB N4 O1_$2
HTAB N4 O3_$2
HTAB N4 N7_$2
EQIV $3 x, -y+3/2, z+1/2
HTAB C2 O3_$3
HTAB C4 O3
CONF
ACTA
WGHT    0.038400    0.298900
EXTI    0.008055
FVAR       5.08194
ZN1   5    0.362522    0.466817    0.228415    11.00000    0.04116    0.03470 =
         0.04196   -0.00016    0.00404    0.00129
N1    3    0.253322    0.470689    0.356630    11.00000    0.04127    0.04802 =
         0.04051    0.00145    0.00635    0.00254
N2    3    0.136253    0.403960    0.486829    11.00000    0.04511    0.09709 =
         0.05624    0.01423    0.01105   -0.00077
H2N   2    0.087425    0.347184    0.520696    11.00000   -1.20000
N3    3    0.288980    0.508895    0.074775    11.00000    0.04617    0.04775 =
         0.04203    0.00085    0.00375    0.00692
N4    3    0.162283    0.562125   -0.054302    11.00000    0.06257    0.06361 =
         0.06197    0.01392   -0.01136    0.00419
H4N   2    0.099365    0.591289   -0.081394    11.00000   -1.20000
N5    3    0.424174    0.284448    0.211084    11.00000    0.04538    0.03596 =
         0.05201   -0.00494   -0.00389    0.00195
N6    3    0.477852    0.598041    0.272706    11.00000    0.04550    0.03583 =
         0.04365    0.00272    0.00035   -0.00346
C1    1    0.192225    0.370776    0.393890    11.00000    0.04362    0.06408 =
         0.05493    0.00913    0.00304   -0.00199
AFIX  43
H1    2    0.189430    0.287548    0.358508    11.00000   -1.20000
AFIX   0
C2    1    0.159605    0.531055    0.513180    11.00000    0.05563    0.10817 =
         0.04618   -0.00981    0.00863    0.02847
AFIX  43
H2A   2    0.131355    0.580226    0.574955    11.00000   -1.20000
AFIX   0
C3    1    0.232688    0.574152    0.431964    11.00000    0.06151    0.06089 =
         0.05517   -0.00912    0.00552    0.01168
AFIX  43
H3    2    0.263180    0.658672    0.428233    11.00000   -1.20000
AFIX   0
C4    1    0.187203    0.550374    0.059228    11.00000    0.05297    0.05672 =
         0.05442    0.00383    0.00329    0.00982
AFIX  43
H4    2    0.139230    0.568939    0.119834    11.00000   -1.20000
AFIX   0
C5    1    0.250393    0.527029   -0.115831    11.00000    0.09623    0.08244 =
         0.04024    0.00344   -0.00286    0.00598
AFIX  43
H5    2    0.256368    0.526355   -0.197311    11.00000   -1.20000
AFIX   0
C6    1    0.328568    0.492934   -0.036375    11.00000    0.06097    0.08062 =
         0.05147   -0.00193    0.01345    0.01427
AFIX  43
H6A   2    0.398612    0.463152   -0.054167    11.00000   -1.20000
AFIX   0
C7    1    0.383898    0.193197    0.134049    11.00000    0.08473    0.04828 =
         0.09124   -0.01486   -0.05041    0.01139
AFIX  43
H7    2    0.324781    0.206301    0.082447    11.00000   -1.20000
AFIX   0
C8    1    0.506368    0.221470    0.264165    11.00000    0.04559    0.03848 =
         0.04915   -0.00629   -0.00616   -0.00002
AFIX  43
H8    2    0.549728    0.260595    0.322745    11.00000   -1.20000
AFIX   0
C9    1    0.556719    0.579870    0.355996    11.00000    0.09725    0.04305 =
         0.07825    0.02060   -0.03734   -0.01170
AFIX  43
H9    2    0.568359    0.502610    0.399271    11.00000   -1.20000
AFIX   0
O1    4   -0.023833    0.785682    0.380026    11.00000    0.06795    0.07339 =
         0.06018   -0.01395    0.01498   -0.01068
O2    4   -0.037848    0.625299    0.255580    11.00000    0.11681    0.08517 =
         0.09027   -0.02645    0.00655   -0.04495
O3    4    0.081691    0.777471    0.230837    11.00000    0.11141    0.08253 =
         0.05742    0.00093    0.03132   -0.02861
N7    3    0.006426    0.728966    0.286665    11.00000    0.06366    0.05957 =
         0.04688    0.00476   -0.00516   -0.00797
HKLF 4 1  0.0000  0.0000  1.0000  0.0000 -1.0000  0.0000  1.0000  0.0000  0.0000
REM  I         P 21/A       R    NEW: P21/C
REM R1 =  0.0330 for    2419 Fo > 4sig(Fo)  and  0.0510 for all    3132 data
REM    188 parameters refined using      2 restraints
END
WGHT      0.0380      0.3048
REM Instructions for potential hydrogen bonds
HTAB N2 O1_$1
HTAB N2 O2_$1
HTAB N2 N7_$1
HTAB N4 O1_$2
HTAB N4 O3_$2
HTAB N4 N7_$2
HTAB C2 O3_$3
HTAB C4 O3
REM Highest difference peak  0.257,  deepest hole -0.300,  1-sigma level  0.053
Q1    1   0.4314  0.5628  0.2737  11.00000  0.05    0.26
Q2    1  -0.0979  0.6620  0.2758  11.00000  0.05    0.25
Q3    1   0.4937  0.6012  0.3362  11.00000  0.05    0.22
Q4    1   0.4391  0.3995  0.2646  11.00000  0.05    0.22
Q5    1   0.3149  0.4804  0.1231  11.00000  0.05    0.21
Q6    1   0.3164  0.5155  0.1281  11.00000  0.05    0.21
Q7    1   0.2999  0.5413  0.1722  11.00000  0.05    0.21
Q8    1   0.4587  0.3911  0.3604  11.00000  0.05    0.21
Q9    1   0.2981  0.3921  0.1669  11.00000  0.05    0.20
Q10   1   0.3975  0.2966  0.2562  11.00000  0.05    0.20
Q11   1   0.3938  0.3801  0.1839  11.00000  0.05    0.20
Q12   1   0.0911  0.5282  0.6806  11.00000  0.05    0.20
Q13   1   0.2602  0.5146  0.3975  11.00000  0.05    0.19
Q14   1   0.2023  0.6029  0.5294  11.00000  0.05    0.19
Q15   1  -0.0328  0.6391  0.2072  11.00000  0.05    0.19
Q16   1   0.2027  0.4540  0.3641  11.00000  0.05    0.19
Q17   1   0.1969  0.6040  0.0065  11.00000  0.05    0.19
Q18   1   0.4900  0.6455  0.2320  11.00000  0.05    0.19
Q19   1   0.1672  0.4775  0.5179  11.00000  0.05    0.18
Q20   1   0.5983  0.4613  0.3600  11.00000  0.05    0.18
;
_shelx_res_checksum     90106
_shelxl_version_number        2.013
