# Supplementary material for: catena-Poly[[[bis­(1H-imidazole-κN 3)zinc(II)]-μ2-imidazol-1-ido-κ2 N:N′] nitrate]
Source: Acta Crystallogr Sect E Struct Rep Online. 2014 Jul 11;70(Pt 8):m298–9. doi: 10.1107/S1600536814015232 (PMC4158546; doi:10.1107/S1600536814015232)
Supplement: Supplementary file 2 [file e-70-0m298-Isup2.hkl]

#
# h,k,l, Fc-squared, Fo-squared, sigma(Fo-squared), status flag
#
data_I
_shelx_title ' I         P 21/A       R    NEW: P21/C'
_shelx_refln_list_code          4
_shelx_F_calc_maximum      219.99
_exptl_crystal_F_000       672.00
_reflns_d_resolution_high  0.7307

loop_
 _space_group_symop_operation_xyz
 'x, y, z'
 '-x, y+1/2, -z+1/2'
 '-x, -y, -z'
 'x, -y-1/2, z-1/2'

_cell_length_a    12.1812
_cell_length_b    10.0713
_cell_length_c    11.3628
_cell_angle_alpha  90.000
_cell_angle_beta   91.011
_cell_angle_gamma  90.000

_shelx_F_squared_multiplier     1.000

loop_
 _refln_index_h
 _refln_index_k
 _refln_index_l
 _refln_F_squared_calc
 _refln_F_squared_meas
 _refln_F_squared_sigma
 _refln_observed_status
   3   0   0       2016.86       2144.08        30.93 o
   4   0   0        988.00        906.68        22.70 o
   5   0   0       3165.91       3407.91        29.16 o
   6   0   0       3258.23       3386.41        62.38 o
   7   0   0       1497.25       1443.71        21.54 o
   8   0   0       2952.68       3084.59        96.22 o
   9   0   0        175.67        169.97         8.41 o
  10   0   0        877.81        810.04        28.75 o
  11   0   0       1067.16       1149.39        54.95 o
  12   0   0         37.22         38.53         8.64 o
  13   0   0         56.84         61.17        10.23 o
  14   0   0        278.62        297.39        19.29 o
  15   0   0        187.78        156.32        22.44 o
   2   1   0       4026.79       4159.08        24.20 o
   3   1   0       2286.12       2444.00        20.05 o
   4   1   0         23.39         28.02         1.89 o
   5   1   0        132.93        129.65         3.91 o
   6   1   0       1308.05       1305.43        15.52 o
   7   1   0          0.64         -2.27         2.27 o
   8   1   0        302.30        310.67         8.05 o
   9   1   0         74.01         73.23         3.22 o
  10   1   0        109.56        114.09         5.46 o
  11   1   0          0.10         -6.87         6.87 o
  12   1   0        134.12        140.13        10.28 o
  13   1   0         80.18         84.75         9.14 o
  14   1   0          0.22         -1.41         5.97 o
  15   1   0          0.48         -1.89         6.30 o
  16   1   0          0.09          9.77        11.92 o
   2   2   0      31992.00      30530.32       194.73 o
   3   2   0        565.26        531.34         5.85 o
   4   2   0       5830.86       5666.51        28.22 o
   5   2   0         24.80         14.80         1.86 o
   6   2   0       1027.54       1028.22        11.95 o
   7   2   0       1825.14       1787.18        39.94 o
   8   2   0       1299.98       1234.26        41.08 o
   9   2   0        136.22        129.99         6.04 o
  10   2   0       1814.17       1797.19        20.83 o
  11   2   0        917.28        951.02        29.30 o
  12   2   0        226.08        249.85        16.43 o
  13   2   0          1.04         -6.16         6.16 o
  14   2   0         78.01         86.08         9.52 o
  15   2   0        107.89         99.33        10.50 o
  16   2   0          3.15          8.76        10.59 o
   1   3   0        212.08        176.78         4.11 o
   2   3   0       1747.74       1691.64        11.16 o
   3   3   0       2490.20       2497.14        15.04 o
   4   3   0       2615.89       2813.07        15.67 o
   5   3   0       1160.74       1128.47        10.51 o
   6   3   0        681.40        647.67        10.60 o
   7   3   0        279.40        288.70        15.54 o
   8   3   0        583.61        558.14        12.15 o
   9   3   0        671.72        686.05        13.39 o
  10   3   0        117.62        122.66        11.66 o
  11   3   0          1.98         -8.95         8.95 o
  12   3   0        190.45        213.85        15.89 o
  13   3   0        269.43        278.24        18.27 o
  14   3   0          3.16         -1.28         6.30 o
  15   3   0          0.40         -1.10         7.84 o
  16   3   0          1.95         10.35        13.03 o
   0   4   0      14271.10      13826.51       106.65 o
   1   4   0       1867.89       1820.15        14.95 o
   2   4   0        531.03        572.89         7.30 o
   3   4   0       6826.80       7020.74        32.54 o
   4   4   0        943.60        949.09        10.04 o
   5   4   0        166.78        146.32         4.98 o
   6   4   0        151.58        138.22         5.12 o
   7   4   0        330.41        329.48         8.70 o
   8   4   0        994.42        992.43        17.49 o
   9   4   0          8.45          5.79         2.65 o
  10   4   0        125.14        132.13        12.23 o
  11   4   0        415.51        417.62        20.95 o
  12   4   0          3.56         -9.62         9.62 o
  13   4   0          6.29         -9.89         9.89 o
  14   4   0        139.91        141.43        11.70 o
  15   4   0        112.02        107.23        20.45 o
   1   5   0        215.52        231.60         5.82 o
   2   5   0      11417.27      11090.79        69.26 o
   3   5   0       1088.17       1007.43        14.17 o
   4   5   0        577.89        642.30        12.14 o
   5   5   0       1340.43       1326.57        23.93 o
   6   5   0        878.96        824.53        11.94 o
   7   5   0        525.78        506.07        16.70 o
   8   5   0        419.61        411.63        13.40 o
   9   5   0       1179.74       1157.70        20.59 o
  10   5   0         73.15         78.64        10.05 o
  11   5   0         26.88         33.79         8.51 o
  12   5   0        239.16        234.10        22.16 o
  13   5   0        228.98        247.76        18.70 o
  14   5   0         19.83         -1.26         7.41 o
  15   5   0         11.02         11.89        11.15 o
   0   6   0         46.11         48.29         4.29 o
   1   6   0        379.82        355.86         7.32 o
   2   6   0       1479.25       1587.67        27.98 o
   3   6   0       2131.43       2254.92        33.53 o
   4   6   0        587.86        629.57        12.82 o
   5   6   0          4.05         12.31         3.56 o
   6   6   0         20.76         10.54         3.76 o
   7   6   0        209.44        204.71         8.26 o
   8   6   0         14.46         14.95         4.32 o
   9   6   0         71.16         58.64         9.32 o
  10   6   0         64.33         63.17        13.85 o
  11   6   0         62.68         56.34        21.32 o
  12   6   0         45.72         21.75        17.35 o
  13   6   0          3.18         -4.40         9.46 o
  14   6   0          4.73         -6.05        12.90 o
   1   7   0       1230.00       1139.88        17.81 o
   2   7   0       4746.47       4629.34        42.83 o
   3   7   0        954.95        891.16        20.76 o
   4   7   0        461.05        505.17        12.51 o
   5   7   0        959.93        951.38        17.54 o
   6   7   0       1086.51       1145.43        19.32 o
   7   7   0        314.04        299.07        10.52 o
   8   7   0        790.47        785.66        17.71 o
   9   7   0       1023.64       1050.96        24.07 o
  10   7   0        353.21        383.51        20.58 o
  11   7   0          0.27         -4.06         7.86 o
  12   7   0        104.58        119.93        13.92 o
  13   7   0         90.20        109.72        19.00 o
   0   8   0          7.51          0.94         7.62 o
   1   8   0         60.70         52.89         5.36 o
   2   8   0         10.63         10.21         3.17 o
   3   8   0         46.86         38.84         6.53 o
   4   8   0        159.91        169.95         9.66 o
   5   8   0        133.12        139.74         7.86 o
   6   8   0          3.15          7.87         4.33 o
   7   8   0         26.80         29.04         7.82 o
   8   8   0          0.91         -2.90         4.58 o
   9   8   0          0.36          8.95         5.31 o
  10   8   0         22.86         12.70         6.87 o
  11   8   0          0.73          4.58        17.70 o
  12   8   0          0.59          2.33        10.50 o
   1   9   0        731.78        693.39        16.56 o
   2   9   0        766.91        745.10        17.28 o
   3   9   0         71.11         57.47         5.62 o
   4   9   0        150.91        142.16         9.58 o
   5   9   0        485.27        489.12        16.95 o
   6   9   0        766.79        779.00        18.39 o
   7   9   0         22.10         12.59         4.56 o
   8   9   0        295.76        293.06        14.23 o
   9   9   0        431.46        402.31        16.99 o
  10   9   0        167.85        185.42        24.68 o
  11   9   0          1.45          8.03        15.01 o
   0  10   0         23.90         62.13        24.52 o
   1  10   0          1.57          5.98         4.54 o
   2  10   0        123.25        109.15         7.87 o
   3  10   0         67.86         66.96         6.72 o
   4  10   0        222.29        212.88        10.72 o
   5  10   0         90.08         96.72         9.87 o
   6  10   0         32.56         32.74         6.12 o
   7  10   0        142.71        135.84        10.74 o
   8  10   0         20.26         22.21         8.16 o
   9  10   0          0.12          4.66        17.54 o
  10  10   0         30.94         77.85        19.58 o
   1  11   0        363.26        358.88        13.96 o
   2  11   0        264.92        276.44        12.55 o
   3  11   0         69.31         65.05         7.05 o
   4  11   0          3.66          5.11         4.90 o
   5  11   0        188.22        193.61        11.05 o
   6  11   0        295.05        284.11        15.23 o
   7  11   0         27.41         27.49        11.98 o
   0  12   0        355.51        351.51        20.75 o
   1  12   0         56.91         56.81         7.32 o
   2  12   0          0.96          3.79         5.26 o
   3  12   0        135.33        136.07         9.89 o
   4  12   0        171.13        184.25        11.34 o
   5  12   0         89.08         93.08        12.10 o
   6  12   0         26.89         20.25        11.59 o
   1  13   0         20.09         14.18         9.18 o
   2  13   0          9.88         10.90         7.73 o
   3  13   0          0.47         -2.11         7.15 o
   4  13   0          5.24          2.15        11.09 o
   5  13   0         51.97         60.67        11.64 o
 -15   1   1          8.50         11.82         6.46 o
 -14   1   1         36.51         33.79         7.59 o
 -13   1   1        457.60        453.12        18.09 o
 -12   1   1        373.12        389.41        15.90 o
 -11   1   1        147.68        146.68         6.98 o
 -10   1   1        720.76        755.64        21.01 o
  -9   1   1       1785.21       1728.03        46.84 o
  -8   1   1       2331.20       2379.00        49.97 o
  -7   1   1        520.35        491.00        10.75 o
  -6   1   1       5578.50       5569.42        82.72 o
  -5   1   1       5469.62       5410.56        61.74 o
  -4   1   1         17.60         17.32         2.13 o
  -3   1   1       4923.91       5315.85        30.42 o
  -2   1   1      16663.28      17511.04        66.02 o
   2   1   1       6098.40       6643.51        28.19 o
   3   1   1       1840.93       1980.04        36.64 o
   4   1   1        354.40        365.15         6.65 o
   5   1   1       3355.15       3224.57        41.65 o
   6   1   1       1026.36        973.22        16.49 o
   7   1   1         74.26         74.88         4.91 o
   8   1   1        648.11        644.76        14.58 o
   9   1   1       2880.24       3002.75        44.96 o
  10   1   1       1440.10       1498.53        34.07 o
  11   1   1         33.85         26.48         7.92 o
  12   1   1        493.41        487.15        37.12 o
  13   1   1        204.90        201.17        15.61 o
  14   1   1          6.52         -2.29         6.10 o
  15   1   1         77.41         75.01         9.62 o
  16   1   1        102.53         99.73        18.35 o
 -16   2   1         27.49         21.51        13.77 o
 -15   2   1         49.14         50.83         8.56 o
 -14   2   1          7.53          5.93         6.40 o
 -13   2   1         43.82         40.97         7.18 o
 -12   2   1          5.70          0.04         5.47 o
 -11   2   1        259.47        261.49        12.87 o
 -10   2   1        233.90        242.32         8.48 o
  -9   2   1         14.15         19.12         4.06 o
  -8   2   1        255.62        219.22         8.30 o
  -7   2   1        151.40        141.51         6.47 o
  -6   2   1        161.79        169.41         8.82 o
  -5   2   1          1.12          0.59         1.80 o
  -4   2   1       7433.61       7650.18        38.52 o
  -3   2   1       1399.05       1439.40        14.67 o
  -2   2   1        589.86        681.75         9.80 o
   1   2   1       1773.20       1676.98        14.59 o
   2   2   1       8961.97       9165.52        24.25 o
   3   2   1        390.89        461.59         5.75 o
   4   2   1        901.13        891.17        10.87 o
   5   2   1       1562.43       1661.94        37.73 o
   6   2   1         94.28         88.34         4.21 o
   7   2   1        430.79        420.19        12.85 o
   8   2   1          5.40          0.18         4.14 o
   9   2   1         27.88         25.95        10.54 o
  10   2   1         78.65         74.24        16.63 o
  11   2   1        192.19        207.87        15.12 o
  12   2   1         16.40          9.04         7.24 o
  13   2   1         10.69          2.23         7.23 o
  14   2   1         92.90         98.79        10.35 o
  15   2   1          6.39         -1.25         6.69 o
 -16   3   1         42.40         49.77        14.81 o
 -15   3   1          5.21          1.59         8.75 o
 -14   3   1         83.09         90.85        10.08 o
 -13   3   1        409.68        425.33        17.62 o
 -12   3   1         88.78         97.17         9.14 o
 -11   3   1         12.31          2.55         5.60 o
 -10   3   1        499.67        493.16        13.40 o
  -9   3   1        990.15       1047.83        20.29 o
  -8   3   1        736.29        731.67        16.58 o
  -7   3   1        902.30        890.05        20.32 o
  -6   3   1       4238.21       4117.55        36.80 o
  -5   3   1       3243.28       3225.13        25.22 o
  -4   3   1       1131.24       1230.51        15.95 o
  -3   3   1       2835.17       2887.17        22.41 o
  -2   3   1      11396.12      11045.81        72.83 o
  -1   3   1       2097.64       2121.28        24.87 o
   0   3   1       3800.02       3508.53        21.36 o
   1   3   1       7403.87       7846.88        51.16 o
   2   3   1        701.78        662.86         7.62 o
   3   3   1        362.37        335.33         4.95 o
   4   3   1       4633.52       4812.87        32.13 o
   5   3   1       2096.95       2023.68        18.02 o
   6   3   1       1618.02       1590.37        13.83 o
   7   3   1        182.50        205.31         5.64 o
   8   3   1        299.24        269.95        10.67 o
   9   3   1       1435.26       1482.84        34.32 o
  10   3   1       1038.38       1079.32        55.84 o
  11   3   1         83.24         77.78        12.37 o
  12   3   1        365.10        402.15        21.85 o
  13   3   1        263.38        287.53        19.06 o
  14   3   1         32.95         24.86         8.56 o
  15   3   1          0.92          1.36        12.28 o
 -15   4   1         75.25         73.94        11.39 o
 -14   4   1         50.84         52.11         9.95 o
 -13   4   1          0.29         -6.65         6.65 o
 -12   4   1         19.81          6.99         5.64 o
 -11   4   1        388.14        387.47        15.49 o
 -10   4   1        242.03        234.23         9.78 o
  -9   4   1         92.72        102.92         6.96 o
  -8   4   1       3300.66       3304.25        33.80 o
  -7   4   1       1000.97        955.30        17.24 o
  -6   4   1        168.53        163.47         5.48 o
  -5   4   1        591.58        542.66         9.14 o
  -4   4   1       3686.77       3685.52        34.94 o
  -3   4   1       3238.55       3311.25        23.03 o
  -2   4   1         26.59         53.70         3.01 o
  -1   4   1        456.99        420.79         8.95 o
   0   4   1       2041.78       2017.41        26.59 o
   1   4   1       2884.73       2771.84        34.79 o
   2   4   1       4717.29       4879.67        43.12 o
   3   4   1       3190.98       3132.19        24.25 o
   4   4   1       1782.20       1796.45        18.14 o
   5   4   1         12.54         11.78         1.87 o
   6   4   1       1566.63       1534.68        25.16 o
   7   4   1       2662.99       2836.20        24.35 o
   8   4   1        888.76        905.05        13.43 o
   9   4   1         80.44         73.07         4.63 o
  10   4   1        448.43        464.11        20.70 o
  11   4   1        482.26        538.87        23.92 o
  12   4   1        101.73        102.89        23.34 o
  13   4   1         12.64          8.59         7.24 o
  14   4   1        118.97        125.85        14.72 o
  15   4   1         46.44         25.76         8.63 o
 -15   5   1          6.59          6.87         9.47 o
 -14   5   1         52.72         17.67         9.88 o
 -13   5   1        129.20        111.92        11.08 o
 -12   5   1        126.77        105.68         9.28 o
 -11   5   1         13.19          8.98         5.36 o
 -10   5   1          3.40          0.71         9.85 o
  -9   5   1        540.86        567.25        15.51 o
  -8   5   1         24.54         15.83         4.42 o
  -7   5   1          5.36          3.43         3.61 o
  -6   5   1        864.18        830.36        14.94 o
  -5   5   1        396.19        385.11        10.01 o
  -4   5   1        376.62        406.47         9.97 o
  -3   5   1        954.19        941.04        14.42 o
  -2   5   1       2272.94       2359.11        46.15 o
  -1   5   1        608.60        622.44        16.78 o
   0   5   1       1669.50       1698.34        25.90 o
   1   5   1       1013.58        976.13        15.79 o
   2   5   1       1333.02       1417.25        30.49 o
   3   5   1        136.86        144.69         6.76 o
   4   5   1          3.66          4.35         2.44 o
   5   5   1         54.10         48.04         3.63 o
   6   5   1        318.19        309.73         9.04 o
   7   5   1         16.95         16.36         2.74 o
   8   5   1         39.76         43.56         4.12 o
   9   5   1        147.93        153.79         9.93 o
  10   5   1          0.90          2.21         6.23 o
  11   5   1          2.37         -2.72         7.99 o
  12   5   1        342.80        352.25        21.29 o
  13   5   1         38.40         36.30        18.51 o
  14   5   1          7.70          4.93        10.24 o
  15   5   1         12.35        -14.25        14.25 o
 -14   6   1         58.68         63.28        15.57 o
 -13   6   1          1.28         -9.65         9.65 o
 -12   6   1        104.67        100.40        12.22 o
 -11   6   1        343.93        316.58        39.53 o
 -10   6   1       1015.88        974.65        30.86 o
  -9   6   1         22.32         23.29         4.92 o
  -8   6   1        717.38        724.11        17.79 o
  -7   6   1       1484.84       1484.16        21.80 o
  -6   6   1         35.57         30.96         4.39 o
  -5   6   1        555.27        568.37        13.22 o
  -4   6   1       2293.49       2301.67        24.99 o
  -3   6   1       1583.53       1555.48        31.55 o
  -2   6   1          1.79          4.34         2.20 o
  -1   6   1        654.64        639.88        10.50 o
   0   6   1       7238.20       6979.35        29.48 o
   1   6   1        865.70        883.72        11.98 o
   2   6   1          1.42         -2.52         3.68 o
   3   6   1       4924.60       4896.91        46.32 o
   4   6   1       1477.59       1489.81        19.10 o
   5   6   1        118.81        132.23         7.78 o
   6   6   1        125.73         97.68         8.21 o
   7   6   1        705.60        759.29        14.54 o
   8   6   1        421.20        455.43        12.41 o
   9   6   1          4.45          5.28         5.98 o
  10   6   1        571.53        545.12        18.86 o
  11   6   1        423.37        474.25        23.59 o
  12   6   1         33.83         38.14         9.96 o
  13   6   1         48.96         48.87        23.41 o
  14   6   1         93.48         73.57        16.19 o
 -14   7   1          9.75         -5.61        13.10 o
 -13   7   1          2.93          7.62         9.74 o
 -12   7   1          0.05         11.91         8.06 o
 -11   7   1          5.84          7.15         7.79 o
 -10   7   1         86.10         96.48        14.30 o
  -9   7   1          1.82          5.57         4.74 o
  -8   7   1          0.24         -4.17         4.17 o
  -7   7   1         58.84         70.87         6.26 o
  -6   7   1         44.05         60.43         7.49 o
  -5   7   1        490.62        501.22        13.34 o
  -4   7   1         23.79         27.47         5.34 o
  -3   7   1         86.76         85.76         7.21 o
  -2   7   1         94.34        105.27         8.79 o
  -1   7   1         43.56         40.97         3.80 o
   0   7   1         22.40         20.21         3.40 o
   1   7   1        395.56        393.93        10.92 o
   2   7   1         11.76         10.52         3.76 o
   3   7   1        177.54        196.62         7.57 o
   4   7   1          2.84          4.69         3.71 o
   5   7   1          9.94         10.74         4.26 o
   6   7   1         38.87         39.69         4.66 o
   7   7   1         46.74         48.28         4.83 o
   8   7   1         37.06         33.68         6.73 o
   9   7   1         26.53         22.63         5.90 o
  10   7   1         64.38         61.40        11.67 o
  11   7   1          1.43         -7.42         9.49 o
  12   7   1         13.88          1.48         8.59 o
  13   7   1         41.94         46.28        15.22 o
 -13   8   1          3.00         -1.37        10.72 o
 -12   8   1         30.67         31.99        10.48 o
 -11   8   1        304.78        344.44        21.36 o
 -10   8   1        144.60        135.46        19.50 o
  -9   8   1         32.04         41.57         8.77 o
  -8   8   1       1342.95       1392.46        26.20 o
  -7   8   1       1120.48       1155.82        21.89 o
  -6   8   1        574.85        624.66        18.58 o
  -5   8   1        591.53        611.91        18.27 o
  -4   8   1        306.68        319.55        13.27 o
  -3   8   1        249.86        264.04        14.86 o
  -2   8   1          0.57          5.23         5.17 o
  -1   8   1       1493.74       1475.77        17.36 o
   0   8   1       2997.67       2945.09        25.16 o
   1   8   1       1733.66       1626.79        23.45 o
   2   8   1         97.29         81.43         5.99 o
   3   8   1       1470.52       1458.07        22.26 o
   4   8   1        393.35        418.04        13.55 o
   5   8   1         23.75         24.75         4.61 o
   6   8   1        554.17        564.88        14.43 o
   7   8   1        997.58       1053.60        19.80 o
   8   8   1        971.80       1006.70        23.38 o
   9   8   1          1.14          1.28         5.53 o
  10   8   1        212.06        211.65        15.33 o
  11   8   1        259.79        253.52        18.67 o
  12   8   1         48.96         41.67         9.99 o
 -11   9   1          0.61         19.36         9.36 o
 -10   9   1         13.15         31.04         9.42 o
  -9   9   1          7.80         13.99         8.23 o
  -8   9   1         42.76         33.91         5.60 o
  -7   9   1         41.24         34.69         5.88 o
  -6   9   1        255.57        256.22        13.32 o
  -5   9   1         72.97         92.50         8.93 o
  -4   9   1         18.65         13.29         5.36 o
  -3   9   1         69.40         63.76         7.17 o
  -2   9   1         14.60         16.47         4.49 o
  -1   9   1         82.84         86.43         6.91 o
   0   9   1          0.27         -4.56         4.56 o
   1   9   1          3.94          7.50         4.25 o
   2   9   1         11.49         15.59         4.87 o
   3   9   1         99.69         94.28         6.92 o
   4   9   1        265.15        279.37        11.12 o
   5   9   1        254.85        261.63        10.66 o
   6   9   1         56.03         57.01         6.17 o
   7   9   1          7.85         18.10         4.92 o
   8   9   1         40.46         59.71         7.79 o
   9   9   1         40.83         41.98        13.21 o
  10   9   1          2.31         -1.37         8.60 o
  11   9   1         15.99         11.82         6.97 o
 -10  10   1        114.43        162.44        24.90 o
  -9  10   1          0.65         -3.49        13.41 o
  -8  10   1        101.17         89.77        11.54 o
  -7  10   1        341.84        357.67        16.47 o
  -6  10   1          7.52          7.79         5.72 o
  -5  10   1        337.65        314.68        15.14 o
  -4  10   1        587.63        597.03        20.30 o
  -3  10   1         64.29         70.99         6.97 o
  -2  10   1         24.70         19.19         4.75 o
  -1  10   1        398.91        389.68        13.57 o
   0  10   1       1075.72       1058.83        21.79 o
   1  10   1        432.85        419.50        13.93 o
   2  10   1        163.93        162.90         9.15 o
   3  10   1        839.84        807.42        19.32 o
   4  10   1        644.68        632.40        17.27 o
   5  10   1         37.44         37.04         9.36 o
   6  10   1          1.29          3.09         4.89 o
   7  10   1        159.04        164.59        11.14 o
   8  10   1        115.15        126.44        13.83 o
   9  10   1          9.66          8.87        12.85 o
  10  10   1        121.71        137.83        16.77 o
  -8  11   1          6.00         11.83        10.74 o
  -7  11   1         14.13         11.98         7.92 o
  -6  11   1        187.31        213.98        13.61 o
  -5  11   1         92.27         99.96        10.15 o
  -4  11   1          9.13          3.23         5.09 o
  -3  11   1         50.09         50.57         6.55 o
  -2  11   1        238.18        224.74        11.40 o
  -1  11   1        133.45        121.91         9.23 o
   0  11   1         20.56         12.86         5.90 o
   1  11   1        252.86        286.22        12.76 o
   2  11   1        456.63        477.89        16.16 o
   3  11   1        104.24         92.34         7.94 o
   4  11   1         10.95          9.84         5.36 o
   5  11   1        238.05        232.41        11.91 o
   6  11   1        130.07        144.90         9.89 o
   7  11   1          1.83         -9.08         9.08 o
  -7  12   1        110.12        104.15        18.18 o
  -6  12   1          7.31         10.65         8.12 o
  -5  12   1         54.70         44.50        16.93 o
  -4  12   1         22.18         22.47         6.47 o
  -3  12   1         53.46         53.84         7.01 o
  -2  12   1         13.27          4.69         5.09 o
  -1  12   1         20.52         23.49         6.08 o
   0  12   1        103.52        120.75         9.54 o
   1  12   1         28.10         28.65         8.58 o
   2  12   1          5.08          1.92         4.99 o
   3  12   1        116.73        105.85         9.15 o
   4  12   1         60.63         66.34         9.00 o
   5  12   1          0.24          2.00         7.85 o
  -5  13   1         75.49        113.62        23.15 o
  -4  13   1          4.02         29.09        16.61 o
  -3  13   1         40.95         59.03        19.64 o
   0  13   1          0.38         -4.59        10.07 o
   1  13   1        116.66        122.12        14.18 o
   2  13   1        155.47        157.02        15.73 o
   3  13   1         39.89         28.90         9.33 o
   4  13   1         15.75         12.15         7.43 o
 -15   0   2        379.82        424.74        34.36 o
 -14   0   2        138.84        135.59        20.83 o
 -13   0   2          6.95         -4.74        11.71 o
 -12   0   2        432.37        414.80        19.74 o
 -11   0   2        571.95        595.08        25.98 o
 -10   0   2        140.35        113.55         9.93 o
  -9   0   2          8.47          1.14         4.70 o
  -8   0   2       1835.26       1912.64       117.96 o
  -7   0   2       8931.06       8600.51        65.87 o
  -6   0   2         63.08         84.20         5.05 o
  -5   0   2       1790.96       1812.18        24.40 o
  -4   0   2       1566.21       1600.62        17.28 o
  -3   0   2        295.84        254.01         6.24 o
   2   0   2       5507.78       6132.52        33.70 o
   3   0   2      48397.39      44013.54       190.66 o
   4   0   2         44.58         50.20         5.68 o
   5   0   2         64.81         59.31         3.63 o
   7   0   2       4085.82       4163.33        69.89 o
   8   0   2       3407.05       3725.96        69.53 o
   9   0   2          3.11         -4.61         8.92 o
  10   0   2        428.41        457.28        27.60 o
  11   0   2       1597.86       1738.46        55.26 o
  12   0   2          0.72         -1.46         9.85 o
  13   0   2        436.26        457.68        32.04 o
  14   0   2        469.95        470.18        39.44 o
  15   0   2         70.50         58.62        16.19 o
 -15   1   2         11.80          6.86         9.04 o
 -14   1   2         23.04         22.97         6.80 o
 -13   1   2         12.74         12.26         5.50 o
 -12   1   2         87.83        100.27         8.91 o
 -11   1   2         76.41         66.76         5.48 o
 -10   1   2          6.14          3.64         3.72 o
  -9   1   2         48.07         57.37         6.65 o
  -8   1   2        474.16        530.42        14.48 o
  -7   1   2         99.05        103.26         7.18 o
  -6   1   2        918.52        886.45        15.15 o
  -5   1   2        210.28        205.90         5.73 o
  -4   1   2         23.90         26.77         2.12 o
  -3   1   2       1939.22       2039.20        14.47 o
  -2   1   2          1.34         21.48         5.53 o
   2   1   2       8569.31       8802.40        53.70 o
   3   1   2       2736.20       2736.16        29.22 o
   4   1   2        541.62        544.95         6.93 o
   5   1   2       1308.63       1337.03        20.29 o
   6   1   2        671.37        700.58        10.05 o
   7   1   2        223.07        247.01         5.72 o
   8   1   2         17.25         13.66         2.52 o
   9   1   2          8.10          9.95         3.02 o
  10   1   2         19.24         16.66         6.48 o
  11   1   2         85.82         87.42        10.02 o
  12   1   2         67.05         95.83        16.37 o
  13   1   2         74.10         70.72        10.51 o
  14   1   2          4.64         -8.59         8.59 o
  15   1   2          4.28          9.11         7.22 o
 -16   2   2         37.47         61.33        17.24 o
 -15   2   2        142.25        139.02        15.53 o
 -14   2   2         50.72         54.29         8.06 o
 -13   2   2         67.90         42.06         6.81 o
 -12   2   2        793.79        790.42        22.53 o
 -11   2   2        544.88        551.48        14.93 o
 -10   2   2        204.26        198.50         8.12 o
  -9   2   2         26.98         21.27         3.80 o
  -8   2   2       2699.77       2673.87        45.42 o
  -7   2   2       5172.35       5326.21        55.88 o
  -6   2   2        169.56        164.01         5.19 o
  -5   2   2       4693.12       4907.61        68.23 o
  -4   2   2       3440.43       3513.57        27.38 o
  -3   2   2       5445.21       5752.93        36.22 o
  -2   2   2          9.76          4.05         1.61 o
  -1   2   2       3376.21       3260.11        25.92 o
   0   2   2       2567.24       2825.96        31.95 o
   1   2   2      10949.58      11011.40        50.24 o
   2   2   2       1332.69       1350.84        16.68 o
   3   2   2       8512.51       8698.66        38.03 o
   4   2   2       3393.71       3225.28        20.50 o
   5   2   2        170.29        171.03        10.59 o
   6   2   2         68.92         61.73         3.42 o
   7   2   2       2529.62       2422.71        22.06 o
   8   2   2       1056.58       1003.85        16.45 o
   9   2   2         22.82         12.75        13.58 o
  10   2   2       1539.00       1478.34        49.47 o
  11   2   2       1183.41       1191.03        46.87 o
  12   2   2        184.34        162.75        20.78 o
  13   2   2        242.16        220.11        16.57 o
  14   2   2         81.72         84.81        11.70 o
  15   2   2         34.34         33.04        12.20 o
 -16   3   2         65.07         87.36        19.20 o
 -15   3   2          3.97          3.31        11.46 o
 -14   3   2        161.58        159.50        14.86 o
 -13   3   2         14.80         11.24         5.66 o
 -12   3   2        177.92        174.28        14.86 o
 -11   3   2          6.33         -5.94         5.94 o
 -10   3   2        892.26        887.41        18.01 o
  -9   3   2        449.81        444.64        11.34 o
  -8   3   2         71.91         65.09         4.90 o
  -7   3   2        349.67        338.53         8.90 o
  -6   3   2       2285.17       2304.10        32.07 o
  -5   3   2       2311.59       2311.29        27.90 o
  -4   3   2        296.36        312.79         6.62 o
  -3   3   2          4.80         13.67         1.93 o
  -2   3   2        236.64        199.52         5.04 o
  -1   3   2        943.62       1027.56        13.44 o
   0   3   2          0.84          5.00         2.46 o
   1   3   2      10840.30      10788.34       173.75 o
   2   3   2         52.04         62.54         2.86 o
   3   3   2       1162.86       1194.05        15.56 o
   4   3   2       1553.99       1552.16        10.00 o
   5   3   2        158.10        161.12         3.36 o
   6   3   2       3296.59       3288.98        40.52 o
   7   3   2        281.48        287.82         8.69 o
   8   3   2        251.84        255.16         8.87 o
   9   3   2        417.72        400.14        15.76 o
  10   3   2         34.67         19.73         8.57 o
  11   3   2         34.86         12.06        13.37 o
  12   3   2        252.30        278.30        18.21 o
  13   3   2         93.74         83.24        11.88 o
  14   3   2         32.76         19.27         8.19 o
  15   3   2         29.07         33.42        12.96 o
 -14   4   2        126.31        127.51        14.31 o
 -13   4   2          1.80         -2.76         4.84 o
 -12   4   2        105.14        102.57         9.00 o
 -11   4   2         90.28         79.13         9.43 o
 -10   4   2         11.35          6.74         4.68 o
  -9   4   2         27.94         28.60         4.88 o
  -8   4   2       1030.00       1004.75        16.59 o
  -7   4   2       1652.82       1638.16        26.93 o
  -6   4   2         65.58         61.54         5.44 o
  -5   4   2       1215.78       1229.88        28.12 o
  -4   4   2       2491.56       2631.78        27.77 o
  -3   4   2         44.86         34.59         2.27 o
  -2   4   2        102.58         87.34         9.68 o
  -1   4   2       2051.93       2178.44        35.20 o
   0   4   2       3339.56       3267.89        40.63 o
   1   4   2         18.12         16.70         3.76 o
   2   4   2         12.20         16.36         2.25 o
   3   4   2       2008.44       2079.02        19.17 o
   4   4   2       2531.63       2450.97        29.05 o
   5   4   2         67.03         70.17         3.09 o
   6   4   2        215.99        194.50         4.27 o
   7   4   2        394.46        344.21        12.21 o
   8   4   2       1153.58       1141.58        22.42 o
   9   4   2          2.42         -2.09         4.43 o
  10   4   2        243.89        227.38        11.39 o
  11   4   2        599.31        640.88        26.46 o
  12   4   2          1.65        -10.15        10.15 o
  13   4   2         93.61         89.55        12.63 o
  14   4   2        146.99        164.47        16.15 o
 -13   5   2        190.96        178.73        24.09 o
 -12   5   2        169.30        151.71        10.77 o
 -11   5   2          2.24          0.45         5.44 o
 -10   5   2        523.07        510.95        13.40 o
  -9   5   2        892.97        887.18        17.02 o
  -8   5   2         66.65         64.30         5.09 o
  -7   5   2        148.57        141.71         6.51 o
  -6   5   2       2370.04       2263.78        33.99 o
  -5   5   2       1231.06       1218.80        18.38 o
  -4   5   2        421.51        459.78        11.11 o
  -3   5   2        633.98        584.86        14.06 o
  -2   5   2       2301.64       2241.87        26.34 o
  -1   5   2       3705.29       3729.17        33.86 o
   0   5   2        897.16        843.99        30.12 o
   1   5   2       4526.11       4149.57        33.72 o
   2   5   2       3934.70       3900.95        26.72 o
   3   5   2          9.52          7.27         3.84 o
   4   5   2         19.41         30.33         2.80 o
   5   5   2       5278.78       5357.31        45.93 o
   6   5   2        681.13        649.76        11.16 o
   7   5   2          1.53          2.29         1.84 o
   8   5   2        378.60        359.31         9.32 o
   9   5   2        360.90        376.46        14.55 o
  10   5   2        196.59        181.31        11.65 o
  11   5   2        140.77        142.24        13.87 o
  12   5   2        290.70        307.34        20.17 o
  13   5   2        145.61        143.18        15.25 o
  14   5   2          2.60        -11.62        11.62 o
 -13   6   2          8.68          1.71        15.37 o
 -12   6   2         19.03         17.51         8.12 o
 -11   6   2          4.30         15.05        13.26 o
 -10   6   2         44.86         42.86         6.73 o
  -9   6   2         31.01         27.32         4.35 o
  -8   6   2         44.56         45.91         4.67 o
  -7   6   2        117.07        118.21         6.26 o
  -6   6   2         16.49         13.61         4.92 o
  -5   6   2        763.82        855.17        21.28 o
  -4   6   2       1131.87       1189.34        25.79 o
  -3   6   2         54.49         57.43         5.77 o
  -2   6   2        350.16        397.00        12.50 o
  -1   6   2          7.13          7.84         3.74 o
   0   6   2          1.71         14.10         5.69 o
   1   6   2         78.76         88.79         4.30 o
   2   6   2        677.35        685.32        12.53 o
   3   6   2         21.58         26.12         3.51 o
   4   6   2        519.98        566.80        11.71 o
   5   6   2         27.70         29.32         4.16 o
   6   6   2          6.60         10.71         3.32 o
   7   6   2        237.04        248.45         8.36 o
   8   6   2         86.51         92.07         5.35 o
   9   6   2          0.01          7.06         5.40 o
  10   6   2        273.39        282.02        13.81 o
  11   6   2         74.75         74.63         8.61 o
  12   6   2         62.25         68.17        26.09 o
  13   6   2          7.72          5.70        12.31 o
 -13   7   2        156.64        150.04        20.26 o
 -12   7   2         38.01         33.36         9.82 o
 -11   7   2         13.42         24.19         8.52 o
 -10   7   2        605.98        675.39        41.26 o
  -9   7   2        726.09        771.70        23.92 o
  -8   7   2        176.44        190.35        10.68 o
  -7   7   2        289.19        320.52        12.90 o
  -6   7   2        923.55        871.22        31.02 o
  -5   7   2       1169.36       1183.90        23.91 o
  -4   7   2        376.28        368.72        13.52 o
  -3   7   2       1348.15       1357.87        24.68 o
  -2   7   2       1867.48       1844.60        28.48 o
  -1   7   2       1858.41       1873.52        48.06 o
   0   7   2         80.81         71.62         7.46 o
   1   7   2       3679.01       3518.59        31.78 o
   2   7   2       1380.51       1283.46        15.99 o
   3   7   2        264.63        298.08         8.23 o
   4   7   2        689.25        692.75        13.89 o
   5   7   2       2364.67       2395.50        28.44 o
   6   7   2        419.26        441.08        11.59 o
   7   7   2         63.99         57.61         5.57 o
   8   7   2        609.72        615.01        16.94 o
   9   7   2        877.84        915.74        18.93 o
  10   7   2        298.34        286.83        14.62 o
  11   7   2         15.99         14.90         7.71 o
  12   7   2        210.54        218.00        17.76 o
 -13   8   2          4.44         -0.85        10.91 o
 -12   8   2         15.29         34.23        12.55 o
 -11   8   2          0.04         21.52        10.47 o
 -10   8   2          3.39          7.33         7.89 o
  -9   8   2          3.53         16.51         8.89 o
  -8   8   2          4.86         17.33         6.25 o
  -7   8   2          9.90         29.38         6.89 o
  -6   8   2         57.81         54.65         7.45 o
  -5   8   2         10.44         18.25         8.22 o
  -4   8   2          3.50         15.68         5.79 o
  -3   8   2          8.29          6.96         4.97 o
  -2   8   2          0.40          2.54         5.23 o
  -1   8   2        262.52        250.02        11.96 o
   0   8   2         11.37         23.96         5.10 o
   1   8   2         67.95         58.22         5.56 o
   2   8   2        105.33        111.61         7.04 o
   3   8   2        283.70        267.87         8.61 o
   4   8   2        173.01        177.90         7.29 o
   5   8   2         40.61         39.71         6.82 o
   6   8   2         27.90         32.61         5.09 o
   7   8   2          1.45          1.01         3.91 o
   8   8   2          5.51          1.22         4.43 o
   9   8   2          0.62         -7.45         7.96 o
  10   8   2          4.45        -14.38        14.38 o
  11   8   2          3.06         -8.92         8.92 o
  12   8   2          1.01         -4.36        14.56 o
 -12   9   2         24.34         60.64        15.93 o
 -11   9   2          8.89         33.89        11.41 o
 -10   9   2        257.61        297.16        31.07 o
  -9   9   2        455.61        461.92        22.84 o
  -8   9   2         20.35         18.91         7.04 o
  -7   9   2         85.66         86.60         8.66 o
  -6   9   2        713.73        699.56        23.40 o
  -5   9   2        615.27        590.52        19.68 o
  -4   9   2          1.88          0.53         4.90 o
  -3   9   2        695.82        685.36        20.56 o
  -2   9   2        767.97        749.57        21.36 o
  -1   9   2        646.26        630.84        16.11 o
   0   9   2         71.00         69.29         6.04 o
   1   9   2        691.34        661.79        16.26 o
   2   9   2        840.63        814.71        18.05 o
   3   9   2         68.88         68.01         5.95 o
   4   9   2        439.09        415.39        11.33 o
   5   9   2        505.55        549.49        13.24 o
   6   9   2        213.88        233.86        10.19 o
   7   9   2         21.95         16.50         5.13 o
   8   9   2        230.89        208.75        26.34 o
   9   9   2        373.28        354.13        20.55 o
  10   9   2        120.80        138.90        16.52 o
  11   9   2          4.35         -5.80         9.11 o
 -10  10   2         20.53         13.81        10.72 o
  -9  10   2          0.10         -4.19         9.36 o
  -8  10   2        163.47        166.66        19.55 o
  -7  10   2         61.17         59.68         8.09 o
  -6  10   2          0.21         -1.78         5.84 o
  -5  10   2         47.84         48.25         7.79 o
  -4  10   2        232.59        237.38        13.81 o
  -3  10   2        331.51        314.91        15.12 o
  -2  10   2         46.60         27.17         5.06 o
  -1  10   2         10.64          5.47         6.26 o
   0  10   2         77.25         90.36         7.55 o
   1  10   2         41.70         36.49         5.33 o
   2  10   2         62.49         57.26         6.25 o
   3  10   2        333.42        340.56        12.96 o
   4  10   2        185.45        186.61         9.91 o
   5  10   2         18.31          9.49         8.95 o
   6  10   2         21.04         11.37         4.74 o
   7  10   2         37.67         40.75         9.62 o
   8  10   2          4.64          0.16        10.35 o
   9  10   2          8.73         19.90         9.90 o
  10  10   2         44.30         31.77        15.86 o
  -9  11   2         65.97         43.85        13.38 o
  -8  11   2          0.43         -3.75        10.16 o
  -7  11   2         79.58         82.92        11.63 o
  -6  11   2        167.16        178.43        12.93 o
  -5  11   2         84.32         68.81         9.22 o
  -4  11   2          0.33         -0.57         9.64 o
  -3  11   2        219.12        208.83        11.23 o
  -2  11   2        209.54        208.43        11.23 o
  -1  11   2         70.21         53.23         6.12 o
   0  11   2          6.35         -0.78         4.70 o
   1  11   2        218.71        233.28        11.60 o
   2  11   2        495.56        485.14        16.08 o
   3  11   2         10.24          6.62         4.99 o
   4  11   2        144.72        131.24         9.29 o
   5  11   2        247.92        253.77        12.20 o
   6  11   2         88.90         98.39        12.88 o
   7  11   2          0.80          0.35         9.46 o
  -7  12   2         69.99         97.33        18.23 o
  -6  12   2          3.80          2.70        15.63 o
  -5  12   2         60.19         69.26        11.39 o
  -4  12   2        157.84        145.62        10.47 o
  -3  12   2         89.41         86.93         8.35 o
  -2  12   2          5.00         -5.28         5.28 o
  -1  12   2        136.92        140.78        10.06 o
   0  12   2        321.45        296.57        13.60 o
   1  12   2         69.13         62.26         8.24 o
   2  12   2         26.99         28.79         5.93 o
   3  12   2        309.09        308.26        17.21 o
   4  12   2         93.57         96.49        11.60 o
   5  12   2          0.18         -2.58        11.01 o
  -1  13   2          2.02          0.74        10.12 o
   0  13   2          0.25          0.89         8.06 o
   1  13   2         19.06         18.28         8.68 o
   2  13   2         29.73         21.65         8.64 o
   3  13   2          2.62         -3.64        10.98 o
   4  13   2         32.21         12.29        12.88 o
 -15   1   3          0.02          2.60         9.26 o
 -14   1   3        324.65        304.93        20.06 o
 -13   1   3        158.68        151.60        14.60 o
 -12   1   3         14.51         12.64         3.92 o
 -11   1   3          7.16          5.71         3.91 o
 -10   1   3       1414.63       1425.41        33.53 o
  -9   1   3       2011.85       1924.85        55.95 o
  -8   1   3        132.46        138.66         8.79 o
  -7   1   3        491.49        490.10        10.27 o
  -6   1   3       2507.59       2472.52        36.90 o
  -5   1   3       5278.01       5383.56        27.49 o
  -4   1   3       2222.24       2323.01        30.85 o
  -3   1   3       8350.50       8372.52        48.56 o
  -2   1   3      13539.68      13918.59        59.92 o
  -1   1   3       3057.73       3016.24        34.88 o
   0   1   3         93.72         81.73         5.40 o
   1   1   3        959.52        917.12         9.44 o
   2   1   3      11128.50      11124.62        73.22 o
   3   1   3       3902.33       4168.49        51.76 o
   4   1   3       2390.16       2119.17        16.73 o
   5   1   3       7395.44       7109.73        66.45 o
   6   1   3        510.05        455.31         8.21 o
   7   1   3         21.27         26.98         2.37 o
   8   1   3       3253.00       3247.32        81.33 o
   9   1   3       2193.53       2434.69        44.15 o
  10   1   3        150.41        158.27        12.76 o
  11   1   3        156.30        154.72        13.21 o
  12   1   3        358.16        401.85        29.06 o
  13   1   3        152.58        186.51        21.56 o
  14   1   3          6.82         -3.60        11.01 o
  15   1   3        134.02        188.55        24.80 o
 -16   2   3          6.06          0.95        12.39 o
 -15   2   3         98.48         79.89        12.57 o
 -14   2   3         56.37         39.55         9.59 o
 -13   2   3         31.34         16.51        15.43 o
 -12   2   3         31.28         25.03         7.97 o
 -11   2   3         75.93         79.24         6.05 o
 -10   2   3         94.82        105.94         6.29 o
  -9   2   3         24.81         30.32         7.49 o
  -8   2   3         93.48         90.53         6.17 o
  -7   2   3        601.86        586.64        10.08 o
  -6   2   3        280.14        304.24         6.82 o
  -5   2   3        972.91        945.96        12.28 o
  -4   2   3       3276.72       3203.09        28.78 o
  -3   2   3        181.29        184.41         4.92 o
  -2   2   3       2378.74       2391.68        23.59 o
  -1   2   3       3239.23       3086.29        27.63 o
   0   2   3         39.54         36.01         3.30 o
   1   2   3       2303.28       2521.50        24.27 o
   2   2   3        656.44        687.62        13.91 o
   3   2   3       4227.21       4409.10        55.88 o
   4   2   3       1578.07       1673.43        27.59 o
   5   2   3         78.13         66.76         3.79 o
   6   2   3        329.33        341.12         6.78 o
   7   2   3        223.77        196.77         5.66 o
   8   2   3         73.27         70.64         4.76 o
   9   2   3        275.67        268.38        15.34 o
  10   2   3         87.81         95.29        15.40 o
  11   2   3        127.59        159.44        19.33 o
  12   2   3         20.60          6.69        10.07 o
  13   2   3         11.24          7.51         8.53 o
  14   2   3         32.50         33.98         9.59 o
  15   2   3          3.38         -4.36         9.96 o
 -15   3   3          6.01         -4.73        11.60 o
 -14   3   3        131.11        135.19        14.15 o
 -13   3   3         99.48        109.13        13.46 o
 -12   3   3         42.65         56.93         8.13 o
 -11   3   3         38.84         39.42         4.58 o
 -10   3   3        361.23        343.29        11.06 o
  -9   3   3        770.76        787.01        15.44 o
  -8   3   3         77.63         68.44         5.13 o
  -7   3   3        504.64        511.76        11.14 o
  -6   3   3       5144.89       5283.43        38.55 o
  -5   3   3       1104.07       1151.71        14.97 o
  -4   3   3          6.26          7.31         2.55 o
  -3   3   3       3174.21       3137.56        47.86 o
  -1   3   3       1640.24       1697.15        42.43 o
   0   3   3        235.28        246.75         7.45 o
   1   3   3       3982.07       3995.62        36.54 o
   2   3   3        651.00        571.14        13.89 o
   3   3   3       1014.25       1032.26        11.64 o
   4   3   3       3380.25       3479.72        48.83 o
   5   3   3       3964.85       3784.09        38.85 o
   6   3   3       1866.59       1838.66        27.23 o
   7   3   3        509.21        522.00        10.71 o
   8   3   3       1229.87       1311.34        38.89 o
   9   3   3       1343.37       1361.48        28.45 o
  10   3   3         58.42         42.82         8.30 o
  11   3   3        295.46        264.42        24.25 o
  12   3   3        431.69        456.97        22.93 o
  13   3   3        207.08        238.41        17.79 o
  14   3   3          0.15        -12.47        13.15 o
 -14   4   3         97.30        102.69        22.58 o
 -13   4   3         16.60         22.18         8.47 o
 -12   4   3        193.39        196.32        11.80 o
 -11   4   3        132.20        148.37        10.06 o
 -10   4   3          9.35         12.67         3.98 o
  -9   4   3         48.75         52.10         5.16 o
  -8   4   3       1185.99       1217.05        18.38 o
  -7   4   3       1248.43       1298.88        20.72 o
  -6   4   3        248.08        275.25         8.15 o
  -5   4   3       4893.77       4918.07        48.42 o
  -4   4   3        561.03        536.56        14.31 o
  -3   4   3       1612.88       1580.81        25.60 o
  -2   4   3         40.35         31.11         7.85 o
   0   4   3       2184.66       2075.87        21.49 o
   2   4   3        481.51        489.92        10.00 o
   3   4   3       3627.59       3719.99        26.89 o
   4   4   3        359.07        335.54         7.49 o
   5   4   3        546.55        613.33         9.65 o
   6   4   3       1699.48       1664.12        29.05 o
   7   4   3       1589.29       1568.65        25.06 o
   8   4   3        126.18        131.31        10.04 o
   9   4   3        189.68        181.09        11.73 o
  10   4   3        462.42        498.55        16.51 o
  11   4   3        463.64        463.14        22.91 o
  12   4   3         96.07         76.61        14.72 o
  13   4   3        127.80        127.54        14.09 o
  14   4   3         78.94         74.94        12.86 o
 -13   5   3         85.76         78.54        20.63 o
 -12   5   3         31.14         14.66         7.18 o
 -11   5   3          0.43          0.33         4.76 o
 -10   5   3          5.46         15.85         4.46 o
  -9   5   3        138.98        154.24         7.80 o
  -8   5   3        110.94        105.06         6.53 o
  -7   5   3        273.05        297.14         9.50 o
  -6   5   3       1594.85       1643.09        18.82 o
  -5   5   3        431.21        423.11        13.26 o
  -4   5   3         32.93         34.28         6.15 o
  -3   5   3        172.09        162.68        14.49 o
  -2   5   3        404.02        343.58        11.30 o
  -1   5   3        104.52         98.26         9.98 o
   0   5   3        237.38        227.14         5.49 o
   1   5   3       2120.10       2234.23        19.86 o
   2   5   3       3211.83       3391.57        28.74 o
   3   5   3        339.66        362.90         7.49 o
   4   5   3         26.82         36.50         3.39 o
   5   5   3       1514.91       1498.19        32.33 o
   6   5   3        830.71        761.84        11.47 o
   7   5   3         25.50         20.18         4.04 o
   8   5   3         43.26         49.32         6.65 o
   9   5   3        184.89        192.01        10.73 o
  10   5   3         18.22          8.25         6.43 o
  11   5   3         68.26         52.32         9.85 o
  12   5   3         69.59         47.45         9.69 o
  13   5   3         12.36         -9.85        23.30 o
 -13   6   3          5.59         20.72        15.41 o
 -12   6   3        548.23        507.97        65.90 o
 -11   6   3        302.72        258.76        95.13 o
 -10   6   3         73.83         73.60         7.84 o
  -9   6   3         27.15         29.36         6.10 o
  -8   6   3        183.05        195.94         8.33 o
  -7   6   3       1896.86       1844.16        21.65 o
  -6   6   3        150.81        130.77         6.05 o
  -5   6   3       1120.94       1121.31        38.85 o
  -4   6   3       3972.17       3893.81        52.34 o
  -3   6   3        249.60        228.12        10.58 o
  -2   6   3         74.83         56.75         5.61 o
  -1   6   3       2009.62       1973.64        27.80 o
   0   6   3       4651.97       4679.51        49.54 o
   1   6   3        806.19        761.52        17.15 o
   2   6   3        633.64        620.12        10.34 o
   3   6   3       3508.38       3576.37        25.38 o
   4   6   3       2290.40       2393.81        21.20 o
   5   6   3         38.11         37.17         3.87 o
   6   6   3        750.42        770.84        13.68 o
   7   6   3        829.17        808.74        16.81 o
   8   6   3         11.02         30.75         8.24 o
   9   6   3          3.82          7.09         5.72 o
  10   6   3        180.04        209.06        12.29 o
  11   6   3        357.87        390.16        22.15 o
  12   6   3         12.94          6.79         8.40 o
  13   6   3        111.90        109.95        20.88 o
 -12   7   3          1.96          3.71         7.57 o
 -11   7   3          3.42         13.30         9.13 o
 -10   7   3          3.27         52.26        18.09 o
  -9   7   3          6.57          5.59         6.10 o
  -8   7   3         52.92         48.08         7.77 o
  -7   7   3         58.22         51.31         7.88 o
  -6   7   3        158.76        171.12        12.39 o
  -5   7   3         13.13         14.74         6.45 o
  -4   7   3         20.13          3.84         5.67 o
  -3   7   3         16.06         10.89         5.18 o
  -2   7   3         57.47         46.71         6.19 o
  -1   7   3          4.59         -4.99         4.99 o
   0   7   3          0.45         -0.35         5.28 o
   1   7   3          8.17         12.89         4.01 o
   2   7   3          0.20          1.43         2.94 o
   3   7   3          1.38         -3.21         3.21 o
   4   7   3        161.89        158.04         6.28 o
   5   7   3         81.32         89.77         7.25 o
   6   7   3         94.29         93.41         5.78 o
   7   7   3         23.40         26.94         5.47 o
   8   7   3        109.63        116.68        11.72 o
   9   7   3         32.16         37.68         7.87 o
  10   7   3         12.79         13.46         5.72 o
  11   7   3         27.97         29.63         6.98 o
  12   7   3          3.85          0.10        24.39 o
 -12   8   3        187.67        202.75        22.73 o
 -11   8   3        163.77        209.54        17.44 o
 -10   8   3          2.70          7.98        19.62 o
  -9   8   3         71.97         72.56         9.37 o
  -8   8   3       1076.71       1076.34        30.58 o
  -7   8   3        580.99        558.82        43.33 o
  -6   8   3        386.74        396.59        18.41 o
  -5   8   3        606.85        589.28        21.89 o
  -4   8   3        704.34        635.41        19.59 o
  -3   8   3        490.53        481.18        16.82 o
  -2   8   3        628.89        657.37        23.73 o
  -1   8   3        737.94        709.67        26.56 o
   0   8   3       1770.32       1729.84        43.28 o
   1   8   3        521.54        508.44        13.38 o
   2   8   3        163.26        172.74         6.71 o
   3   8   3       1411.97       1385.59        21.13 o
   4   8   3        261.21        279.56         8.66 o
   5   8   3         76.61         71.75         5.01 o
   6   8   3       1922.71       1966.53        23.07 o
   7   8   3        674.23        655.68        17.42 o
   8   8   3        194.54        201.42        14.90 o
   9   8   3          0.52         13.65         7.88 o
  10   8   3        129.51        149.75        16.76 o
  11   8   3        240.20        243.81        14.60 o
  12   8   3         13.64          2.01        13.85 o
 -10   9   3         22.53         18.92        11.70 o
  -9   9   3         29.59         42.25        12.85 o
  -8   9   3         14.63         15.60         9.22 o
  -7   9   3         59.71         69.54        12.62 o
  -6   9   3        104.53        100.11        11.29 o
  -5   9   3        133.80        136.03        12.71 o
  -4   9   3        141.65        148.85        10.76 o
  -3   9   3         95.09        112.12         9.88 o
  -2   9   3         11.62         10.64         5.67 o
  -1   9   3         66.58         57.72         7.61 o
   0   9   3          3.87         -0.39         4.31 o
   1   9   3         78.81         75.61         6.66 o
   2   9   3          1.08          8.97         4.53 o
   3   9   3         27.21         20.34         4.09 o
   4   9   3        137.41        130.46         7.83 o
   5   9   3         61.06         77.93         5.83 o
   6   9   3         11.07          1.46         3.75 o
   7   9   3         15.90          6.39         8.38 o
   8   9   3          0.38         -2.42         6.12 o
   9   9   3         15.74         14.70         8.03 o
  10   9   3          9.70          0.20         7.51 o
  11   9   3         11.76         -8.76         8.76 o
 -11  10   3         76.19         77.40        16.59 o
 -10  10   3         31.07         30.27        13.09 o
  -9  10   3         25.62         21.19        12.53 o
  -8  10   3         91.65         94.28        11.73 o
  -7  10   3        117.10        113.79        15.10 o
  -6  10   3          7.59         13.50         7.30 o
  -5  10   3         73.43         79.72        11.21 o
  -4  10   3        906.19        907.86        25.84 o
  -3  10   3         41.21         33.01         6.71 o
  -2  10   3         80.84         56.05         7.86 o
  -1  10   3        492.18        499.16        15.49 o
   0  10   3        228.13        243.61        11.20 o
   1  10   3        145.81        138.29         8.58 o
   2  10   3        375.26        355.76        13.05 o
   3  10   3        917.76       1006.51        24.16 o
   4  10   3        748.28        761.85        18.69 o
   5  10   3          1.86         -4.38         4.38 o
   6  10   3        113.61        108.98        12.43 o
   7  10   3        128.62        131.07        13.99 o
   8  10   3          4.84          2.53         8.05 o
   9  10   3          2.27         -3.89        21.22 o
  10  10   3         61.74         30.79        12.20 o
  -9  11   3         46.73         34.04        13.81 o
  -8  11   3          0.17         -5.01        10.50 o
  -7  11   3         85.92        100.98        13.19 o
  -6  11   3         80.89         84.44        13.29 o
  -5  11   3         94.19         86.45        14.46 o
  -4  11   3          0.01         -7.52         7.52 o
  -3  11   3         80.42         83.27        12.69 o
  -2  11   3        171.35        162.80        10.23 o
  -1  11   3          1.17         -5.23         5.23 o
   0  11   3         72.33         72.64         7.33 o
   1  11   3        386.18        396.77        15.60 o
   2  11   3        317.39        330.31        13.39 o
   3  11   3          1.32         -5.49         5.49 o
   4  11   3        106.73        104.22         8.15 o
   5  11   3        131.10        133.82        13.32 o
   6  11   3         17.86         19.43        11.17 o
   7  11   3          0.93         16.48        12.24 o
  -6  12   3         22.52         11.81        11.80 o
  -5  12   3         36.42         22.60        15.53 o
  -4  12   3         80.29         80.48         9.66 o
  -3  12   3         58.73         50.55         7.31 o
  -2  12   3         10.49         -0.92         5.78 o
  -1  12   3         35.30         29.19         6.54 o
   0  12   3         98.31        100.49         8.89 o
   1  12   3         22.46         14.88         5.48 o
   2  12   3         14.91          2.33         6.76 o
   3  12   3        147.18        145.59        10.22 o
   4  12   3         61.38         51.94        14.13 o
  -1  13   3         45.34         50.47        13.88 o
   0  13   3         22.09         32.08        12.43 o
   1  13   3        143.46        129.17        17.79 o
   2  13   3        144.59        130.03        13.96 o
   3  13   3          0.28        -14.63        14.63 o
 -15   0   4        167.23        184.09        24.79 o
 -14   0   4        215.26        189.86        22.78 o
 -13   0   4         92.72         72.00        16.17 o
 -12   0   4        206.95        202.88        21.57 o
 -11   0   4        782.29        740.70        37.07 o
 -10   0   4        368.52        350.69        24.51 o
  -9   0   4        631.36        571.68        29.37 o
  -8   0   4       2940.17       2820.77        58.42 o
  -7   0   4       1407.15       1361.16        38.24 o
  -6   0   4        257.35        280.06        17.43 o
  -5   0   4        783.06        824.55        25.77 o
  -3   0   4        570.12        696.61        19.84 o
  -2   0   4       9632.28      10212.10        78.83 o
  -1   0   4       7499.79       7575.58       168.75 o
   0   0   4      11471.85      10885.25        81.91 o
   1   0   4        775.12        693.76         7.97 o
   2   0   4        106.95        116.00         3.66 o
   3   0   4       7078.38       6893.51        46.13 o
   4   0   4       8097.50       8571.72        60.37 o
   5   0   4       2103.10       2140.89        22.89 o
   6   0   4       7694.49       7670.44       235.55 o
   7   0   4       3234.31       3204.57       168.41 o
   8   0   4        174.40        195.66        18.29 o
   9   0   4        146.54        138.76        16.97 o
  10   0   4        358.18        392.02        27.70 o
  11   0   4          5.53          7.40         8.61 o
  12   0   4          1.86         -2.92        10.29 o
  13   0   4        149.88        194.99        23.63 o
  14   0   4        481.80        560.97        38.29 o
 -15   1   4          0.27         -1.74         8.33 o
 -14   1   4         12.57         14.88         8.76 o
 -13   1   4        161.06        151.14        14.77 o
 -12   1   4          1.19         -5.52         5.52 o
 -11   1   4         10.92         -3.14         4.09 o
 -10   1   4         30.52         33.51         9.38 o
  -9   1   4         86.33        102.42         7.45 o
  -8   1   4          4.56          6.15         3.66 o
  -7   1   4         30.51         36.73         3.57 o
  -6   1   4         69.56         70.94         4.18 o
  -5   1   4          0.34         -0.35         3.33 o
  -4   1   4         26.84         29.20         2.81 o
  -3   1   4         60.64         49.68         5.55 o
  -2   1   4         18.60         26.53         4.82 o
  -1   1   4        529.05        596.62        25.37 o
   0   1   4        663.65        717.28         7.61 o
   1   1   4         77.97         97.87         3.64 o
   2   1   4       1235.38       1264.50        18.50 o
   3   1   4        359.30        347.03         6.84 o
   4   1   4        165.00        169.13         3.84 o
   5   1   4       1724.80       1740.78        12.95 o
   6   1   4        104.21         81.94         2.59 o
   7   1   4        375.11        379.99         6.74 o
   8   1   4          1.69          3.04         1.67 o
   9   1   4          5.17          0.24         3.67 o
  10   1   4         10.09          2.98         5.91 o
  11   1   4        205.82        210.36        15.54 o
  12   1   4         16.06          6.99         9.75 o
  13   1   4         35.60         50.54        14.46 o
  14   1   4          6.22          0.83        10.94 o
 -16   2   4          3.76          9.41        12.54 o
 -15   2   4         98.33         87.55        18.13 o
 -14   2   4         13.73         -0.49         9.65 o
 -13   2   4         37.14         31.56         8.65 o
 -12   2   4        504.05        501.08        16.73 o
 -11   2   4        499.71        507.17        13.89 o
 -10   2   4        370.82        359.87        11.13 o
  -9   2   4        914.43        938.39        19.81 o
  -8   2   4       1959.70       1888.08        19.41 o
  -7   2   4       1151.45       1083.24        13.54 o
  -6   2   4        388.07        431.36         7.96 o
  -5   2   4       7117.37       7174.08        33.75 o
  -4   2   4       9323.77       9098.54        52.59 o
  -3   2   4       1726.19       1630.96        20.04 o
  -2   2   4        636.16        794.14        16.51 o
  -1   2   4       2150.67       1948.21        32.56 o
   0   2   4       1930.42       2031.69        56.41 o
   1   2   4        195.30        215.67         6.27 o
   2   2   4       1568.40       1552.58        23.30 o
   3   2   4       5601.30       5521.36        47.08 o
   4   2   4       4720.04       4681.82        32.24 o
   5   2   4         40.83         36.85         2.30 o
   6   2   4       7046.61       7191.67       110.46 o
   7   2   4       1360.16       1326.85        46.79 o
   8   2   4         41.26         38.03         5.44 o
   9   2   4        428.85        419.56        20.74 o
  10   2   4        455.65        568.84        33.77 o
  11   2   4        235.46        271.23        24.47 o
  12   2   4        121.23        100.37        17.08 o
  13   2   4         26.34         33.45        12.90 o
  14   2   4        160.97        194.71        23.87 o
 -14   3   4         65.93         62.82        11.73 o
 -13   3   4        239.59        235.69        17.16 o
 -12   3   4          1.01          2.04         8.15 o
 -11   3   4        193.55        191.09         8.80 o
 -10   3   4         19.35         10.56         3.85 o
  -9   3   4        382.87        382.96        11.09 o
  -8   3   4         13.96          3.55         4.58 o
  -7   3   4       1255.05       1269.84        14.96 o
  -6   3   4       2712.53       2741.51        24.66 o
  -5   3   4       1656.05       1620.30        32.30 o
  -4   3   4        581.91        626.15        16.91 o
  -3   3   4       1799.68       1809.41        21.48 o
  -2   3   4         13.92         14.14         2.65 o
   1   3   4       3610.97       3321.17        58.42 o
   2   3   4        377.83        428.50        13.64 o
   3   3   4        732.56        716.96        14.18 o
   4   3   4       4767.37       5051.22        66.55 o
   5   3   4        469.97        486.75         9.91 o
   6   3   4        386.39        376.80        13.79 o
   7   3   4        148.29        102.61        15.24 o
   8   3   4         58.36         52.52         6.48 o
   9   3   4        861.05        883.55        23.16 o
  10   3   4          3.61        -13.13        13.13 o
  11   3   4         19.14         37.96        13.18 o
  12   3   4        239.74        272.76        26.28 o
  13   3   4         24.39         11.53        11.08 o
  14   3   4          4.35         -3.39         7.41 o
 -13   4   4          0.26        -15.00        15.00 o
 -12   4   4         32.46         43.13         9.16 o
 -11   4   4        404.24        395.72        12.93 o
 -10   4   4          0.47         -2.55         3.89 o
  -9   4   4         79.55         92.41         8.58 o
  -8   4   4        727.37        690.14        15.67 o
  -7   4   4        903.76        921.19        15.69 o
  -6   4   4         16.57         15.76         3.87 o
  -5   4   4       1123.04       1057.57        23.97 o
  -4   4   4       3338.82       3470.53        41.49 o
  -3   4   4        205.18        240.21        11.19 o
  -2   4   4        993.75       1014.32        31.77 o
  -1   4   4       1656.76       1659.49        39.25 o
   1   4   4       1141.06       1302.06        30.71 o
   2   4   4       1496.86       1452.31        24.52 o
   3   4   4       2555.61       2617.80        27.40 o
   4   4   4       2185.43       2216.68        24.56 o
   5   4   4         15.53         11.40         2.28 o
   6   4   4       1148.82       1121.82        20.34 o
   7   4   4       1041.27       1021.86        24.74 o
   8   4   4         88.02         81.45         8.12 o
   9   4   4        145.68        131.48        10.33 o
  10   4   4         58.18         52.11         7.65 o
  11   4   4        129.03        123.16        18.24 o
  12   4   4          0.12         -9.55         9.55 o
  13   4   4         41.30         29.03         9.66 o
 -13   5   4        332.91        323.71        33.08 o
 -12   5   4         36.56         50.98        17.65 o
 -11   5   4        177.45        183.09        14.16 o
 -10   5   4        229.95        251.43         9.95 o
  -9   5   4        306.54        325.14        10.51 o
  -8   5   4        133.68        124.64         6.81 o
  -7   5   4        399.93        387.74        10.48 o
  -6   5   4       1932.19       1930.32        22.31 o
  -5   5   4        935.73        944.48        23.55 o
  -4   5   4        348.00        323.82        13.95 o
  -3   5   4       1956.69       1902.86        32.25 o
  -2   5   4       2738.89       2743.94        38.55 o
  -1   5   4         64.54         64.72         6.85 o
   0   5   4        750.58        661.28        17.54 o
   1   5   4       2795.94       2696.49        58.70 o
   2   5   4       3714.86       3867.65        43.23 o
   3   5   4        366.99        366.34         9.45 o
   4   5   4        737.41        723.38        12.79 o
   5   5   4       3065.17       2975.23        26.05 o
   6   5   4        274.32        285.85         7.34 o
   7   5   4          1.04          6.31        10.25 o
   8   5   4        553.40        541.40        19.99 o
   9   5   4        185.92        194.14        13.48 o
  10   5   4         79.26         74.54         7.54 o
  11   5   4        113.03        101.79        12.43 o
  12   5   4        246.43        256.33        19.06 o
  13   5   4         96.74         76.91        12.18 o
 -12   6   4         36.44         57.69        18.51 o
 -11   6   4          8.51         37.52         9.37 o
 -10   6   4         24.47         31.82         6.31 o
  -9   6   4          6.86          5.48         5.67 o
  -8   6   4         54.30         68.31         9.70 o
  -7   6   4        178.85        163.56        12.11 o
  -6   6   4         70.96         59.72         8.29 o
  -5   6   4        476.13        483.54        18.59 o
  -4   6   4        545.09        607.84        20.15 o
  -3   6   4        120.22        122.18         9.87 o
  -2   6   4        111.34        136.68        10.10 o
  -1   6   4          6.09         11.57         5.41 o
   0   6   4         23.89         27.77         3.03 o
   1   6   4        233.90        227.75         7.67 o
   2   6   4        275.18        266.66         7.54 o
   3   6   4        634.20        655.22        13.51 o
   4   6   4        193.89        188.44         7.00 o
   5   6   4         14.15          9.77         5.50 o
   6   6   4        171.71        179.83         6.85 o
   7   6   4         34.09         31.75         7.12 o
   8   6   4        149.31        150.55        10.64 o
   9   6   4         84.71         70.83         7.73 o
  10   6   4        110.34        109.13         9.62 o
  11   6   4         57.54         62.88        10.73 o
  12   6   4          2.97        -10.42        18.57 o
  13   6   4          0.10          2.23        13.96 o
 -12   7   4         24.38         51.16        17.66 o
 -11   7   4        167.58        259.01        30.12 o
 -10   7   4        424.18        532.11        47.38 o
  -9   7   4        212.10        213.57        12.50 o
  -8   7   4        255.72        247.50        15.37 o
  -7   7   4        324.35        352.63        17.67 o
  -6   7   4        840.96        827.45        25.79 o
  -5   7   4        391.76        391.67        17.77 o
  -4   7   4        279.84        278.91        14.99 o
  -3   7   4       1705.47       1676.12        34.49 o
  -2   7   4       2538.16       2476.41        41.43 o
  -1   7   4         73.57         77.26        10.79 o
   0   7   4        407.14        372.09        16.08 o
   1   7   4       1857.03       1782.79        24.48 o
   2   7   4       1001.16        979.94        15.13 o
   3   7   4          6.15          5.62         3.28 o
   4   7   4       1113.41       1134.47        24.05 o
   5   7   4        949.79        933.41        16.09 o
   6   7   4        143.76        156.60         7.12 o
   7   7   4        237.09        231.43        11.81 o
   8   7   4        727.40        733.10        29.47 o
   9   7   4        312.75        299.16        14.64 o
  10   7   4         77.54         62.49         9.40 o
  11   7   4         47.27         48.53        10.05 o
  12   7   4        196.84        216.32        26.23 o
 -10   8   4          0.95          1.00         9.72 o
  -9   8   4         22.45         25.41         7.97 o
  -8   8   4         21.41         20.87         7.55 o
  -7   8   4          0.05          6.73         6.77 o
  -6   8   4         18.29          7.11         6.60 o
  -5   8   4          3.49         -2.45         6.50 o
  -4   8   4          1.58          5.24         6.64 o
  -3   8   4          8.03         12.53         6.37 o
  -2   8   4         38.03         35.15         7.27 o
  -1   8   4         56.82         63.20         9.03 o
   0   8   4         22.30         16.76         8.32 o
   1   8   4         30.74         20.99         4.58 o
   2   8   4        246.71        241.55         9.46 o
   3   8   4          9.65         11.05         3.34 o
   4   8   4          2.00          2.27         3.49 o
   5   8   4          5.30         -0.65         3.77 o
   6   8   4          3.60         14.09         6.02 o
   7   8   4         13.35         14.01         5.45 o
   8   8   4          0.99         -3.18         6.40 o
   9   8   4          8.13          8.31         7.45 o
  10   8   4          1.69         14.67         6.68 o
  11   8   4          4.04          9.83        14.88 o
  12   8   4          0.08         -0.25        11.39 o
 -10   9   4        177.64        177.66        22.11 o
  -9   9   4        176.44        197.31        15.72 o
  -8   9   4         13.45         -2.69        15.85 o
  -7   9   4        125.74        114.33        15.26 o
  -6   9   4        773.64        773.79        28.03 o
  -5   9   4         95.71         99.51        22.67 o
  -4   9   4         10.23         10.52         6.97 o
  -3   9   4       1131.02       1156.41        32.28 o
  -2   9   4       1544.30       1512.73        56.50 o
  -1   9   4        186.72        187.60        16.17 o
   0   9   4        276.00        243.16        10.43 o
   1   9   4        600.87        587.74        15.56 o
   2   9   4        549.96        546.65        15.00 o
   3   9   4         54.00         49.07         5.34 o
   4   9   4        448.72        474.54        15.58 o
   5   9   4        405.05        436.37        15.00 o
   6   9   4         86.89         75.78        10.37 o
   7   9   4         90.88         61.43         9.27 o
   8   9   4        215.22        211.84        13.21 o
   9   9   4        256.39        255.96        12.76 o
  10   9   4         39.76         25.03         8.47 o
  11   9   4         14.68         -7.14        14.61 o
 -10  10   4          0.33          6.79        11.66 o
  -9  10   4         35.93         43.61        14.97 o
  -8  10   4         42.35         61.73        10.85 o
  -7  10   4         33.53         39.38        12.43 o
  -6  10   4          2.26          6.70         7.38 o
  -5  10   4        111.77        121.28        24.76 o
  -4  10   4        223.75        242.46        17.29 o
  -3  10   4        135.44        152.29        13.86 o
  -2  10   4         10.68         16.59         7.52 o
  -1  10   4         87.98         98.84         9.78 o
   0  10   4         95.01         99.86         7.68 o
   1  10   4          0.10         -4.98         4.98 o
   2  10   4         83.53         72.62         6.65 o
   3  10   4        202.72        221.75        16.27 o
   4  10   4         72.09         83.61         8.30 o
   5  10   4          3.89         -8.17        11.15 o
   6  10   4          5.81          4.80        11.93 o
   7  10   4         48.93         49.57         9.63 o
   8  10   4          4.45          4.03        12.00 o
   9  10   4         12.30         11.97        12.62 o
  -7  11   4         38.82         52.85        10.27 o
  -6  11   4        122.06        115.19        13.16 o
  -5  11   4         71.24         80.26        23.17 o
  -4  11   4         23.47         24.44        16.18 o
  -3  11   4        164.20        185.73        15.98 o
  -2  11   4        275.29        271.22        14.11 o
  -1  11   4         11.46         10.14         6.76 o
   0  11   4        152.07        134.97         9.15 o
   1  11   4        208.10        219.32        11.41 o
   2  11   4        123.83        123.77         8.99 o
   3  11   4          2.28         -4.86         4.86 o
   4  11   4        110.55        104.99        13.25 o
   5  11   4        177.68        154.86        21.93 o
   6  11   4         16.06         19.29         9.03 o
  -7  12   4         40.14         38.29        16.26 o
  -6  12   4          0.03         -7.08        12.20 o
  -5  12   4         56.49         64.60        18.63 o
  -4  12   4        143.50        125.97        22.64 o
  -3  12   4         16.02         18.59         6.93 o
  -2  12   4         77.73         73.61         8.98 o
  -1  12   4        204.43        200.36        13.13 o
   0  12   4        138.75        138.52        11.50 o
   1  12   4         17.02          9.26         6.11 o
   2  12   4         46.08         53.43        11.84 o
  -1  13   4          3.10         -6.72        10.38 o
   0  13   4         12.92         26.96        10.16 o
 -15   1   5          0.66          5.79        11.40 o
 -14   1   5        107.98        111.38        14.09 o
 -13   1   5        630.54        592.16        26.65 o
 -12   1   5         54.66         54.54         7.29 o
 -11   1   5        682.12        670.45        19.65 o
 -10   1   5       1055.36       1097.21        30.66 o
  -9   1   5       1008.15        988.55        22.13 o
  -8   1   5        121.03        128.63         7.09 o
  -7   1   5       3159.89       3251.33        33.38 o
  -6   1   5       1278.35       1241.39        16.11 o
  -5   1   5         41.00         40.62         3.54 o
  -3   1   5       5290.13       5396.05        56.57 o
  -2   1   5       7017.03       6763.51        45.32 o
  -1   1   5         48.63         61.66         2.66 o
   0   1   5        302.21        283.30         6.86 o
   1   1   5       8860.07       8627.88        62.80 o
   2   1   5       4505.80       4869.92        38.63 o
   3   1   5        506.04        458.20         8.56 o
   4   1   5       1352.20       1236.17        12.06 o
   5   1   5       3086.16       2932.05        19.47 o
   6   1   5        452.72        420.81         7.69 o
   7   1   5        878.96        799.56        20.10 o
   8   1   5       1588.22       1609.60        37.13 o
   9   1   5        263.23        268.95        16.83 o
  10   1   5         68.26         63.98        10.00 o
  11   1   5         51.39         66.50        10.29 o
  12   1   5        316.67        308.11        27.61 o
  13   1   5        137.61        130.77        20.45 o
  14   1   5          2.93         15.45        12.70 o
 -15   2   5         16.66         19.90        13.43 o
 -14   2   5         50.95         53.10        12.06 o
 -13   2   5          2.80         -1.86         7.72 o
 -12   2   5        142.05        147.29        10.41 o
 -11   2   5         84.30         76.37         8.02 o
 -10   2   5         19.36         18.42         4.97 o
  -9   2   5          1.08          3.36         3.44 o
  -8   2   5        306.14        268.51         7.82 o
  -7   2   5        120.40        133.55         4.93 o
  -6   2   5        102.02         98.94         4.18 o
  -5   2   5        193.58        177.07         5.71 o
  -4   2   5       2362.05       2278.43        25.83 o
  -3   2   5          0.47          3.57         3.26 o
  -2   2   5        381.65        401.28        18.17 o
  -1   2   5       2419.39       2450.84        40.87 o
   0   2   5          9.05         15.56         5.34 o
   1   2   5         12.94         21.77         2.33 o
   2   2   5       1292.59       1308.59        15.05 o
   3   2   5        388.69        409.68         9.90 o
   4   2   5       4722.85       4787.23        34.66 o
   5   2   5          0.33         -1.26         1.94 o
   6   2   5        307.98        296.96         7.68 o
   7   2   5         12.83         22.16        13.71 o
   8   2   5         10.54          5.73         3.89 o
   9   2   5          0.77          6.36         4.12 o
  10   2   5        489.07        564.03        34.56 o
  11   2   5        106.61        105.13        17.60 o
  12   2   5          5.35          5.38        10.03 o
  13   2   5          0.40         -9.40        12.25 o
  14   2   5         27.86         46.13        13.32 o
 -14   3   5         95.64         99.02        21.12 o
 -13   3   5        242.07        225.52        17.78 o
 -12   3   5         61.24         70.94        11.20 o
 -11   3   5        278.53        301.78        13.62 o
 -10   3   5        826.34        816.79        20.58 o
  -9   3   5        391.10        415.47        11.59 o
  -8   3   5        126.00        145.47         9.73 o
  -7   3   5        871.15        844.23        12.84 o
  -6   3   5       2760.81       2721.19        32.98 o
  -5   3   5        138.72        126.42         9.11 o
  -4   3   5          4.86          9.59         2.76 o
  -3   3   5       4868.36       4975.08        55.47 o
  -2   3   5         55.85         42.06         3.62 o
  -1   3   5        526.33        549.91        20.92 o
   0   3   5        418.21        379.62        16.86 o
   1   3   5       1310.06       1309.16        22.50 o
   2   3   5       1785.67       1790.51        25.59 o
   3   3   5        500.35        472.93         6.13 o
   4   3   5       2319.78       2442.03        21.82 o
   5   3   5        625.36        579.84        10.58 o
   6   3   5        322.31        310.42         7.28 o
   7   3   5        719.95        705.38        24.15 o
   8   3   5        951.07        974.90        24.19 o
   9   3   5         40.21         34.64        12.78 o
  10   3   5          0.50        -11.56        11.56 o
  11   3   5         47.76         41.56        12.97 o
  12   3   5        336.87        360.09        30.11 o
  13   3   5        164.75        169.89        22.98 o
 -13   4   5          0.58          4.74        15.02 o
 -12   4   5        237.55        247.55        27.62 o
 -11   4   5        124.40        138.13         9.82 o
 -10   4   5          7.07         13.58         4.87 o
  -9   4   5        479.55        472.43        12.61 o
  -8   4   5        658.08        718.05        14.47 o
  -7   4   5        359.81        347.12        11.55 o
  -6   4   5        105.58         96.73         9.12 o
  -5   4   5       1154.75       1106.59        25.93 o
  -4   4   5       2356.74       2426.90        36.79 o
  -3   4   5        469.48        471.76        17.36 o
  -2   4   5       1436.35       1471.50        15.17 o
  -1   4   5       1431.00       1454.99        39.10 o
   0   4   5        878.00        827.28        19.70 o
   1   4   5         65.69         65.80         6.47 o
   2   4   5        104.33         76.18         6.52 o
   3   4   5        506.35        494.41         9.19 o
   4   4   5        610.85        592.49        17.89 o
   5   4   5        142.75        146.05         5.94 o
   6   4   5       1784.52       1821.29        30.47 o
   7   4   5         56.70         64.97         5.98 o
   8   4   5          0.72         -5.56         5.56 o
   9   4   5        246.69        249.58        13.85 o
  10   4   5        717.50        748.45        41.26 o
  11   4   5        130.12        108.29        17.19 o
  12   4   5          5.31         -7.84        11.97 o
  13   4   5         35.65         38.36        10.13 o
 -13   5   5        145.02        176.53        26.42 o
 -12   5   5         39.22         52.98        16.59 o
 -11   5   5         20.79         39.75        34.34 o
 -10   5   5        273.83        312.02        47.89 o
  -9   5   5         32.79         39.11         6.19 o
  -8   5   5        157.72        149.55         8.35 o
  -7   5   5        345.02        335.54        16.69 o
  -6   5   5        521.13        547.78        20.13 o
  -5   5   5        519.72        515.29        18.97 o
  -4   5   5        513.92        494.86        18.13 o
  -3   5   5         91.96        102.25        13.45 o
  -2   5   5        386.85        386.89        15.48 o
  -1   5   5        617.60        679.34        19.61 o
   0   5   5        271.52        272.38        12.82 o
   1   5   5       2228.37       2314.39        34.74 o
   2   5   5       1134.91       1208.53        25.13 o
   3   5   5         45.97         43.52         5.53 o
   4   5   5       1113.60       1097.60        18.12 o
   5   5   5        566.34        540.96        21.34 o
   6   5   5        232.54        226.47        10.33 o
   7   5   5         37.23         35.48         5.34 o
   8   5   5         46.75         48.51         8.39 o
   9   5   5         51.37         35.54         7.07 o
  10   5   5         17.27          0.17         9.53 o
  11   5   5          8.10        -10.49        10.49 o
  12   5   5         57.70         65.92        11.35 o
  13   5   5         15.94         -3.10        12.59 o
 -12   6   5        225.05        307.78        33.35 o
 -11   6   5        500.14        500.47        37.72 o
 -10   6   5         28.74         36.36        11.18 o
  -9   6   5        262.95        265.79        16.07 o
  -8   6   5        231.20        233.62        15.24 o
  -7   6   5        215.43        199.47        13.52 o
  -6   6   5         32.07         33.80         7.54 o
  -5   6   5       1195.96       1153.35        29.39 o
  -4   6   5       2962.26       2941.94        45.59 o
  -3   6   5         95.76         97.86        10.78 o
  -2   6   5       1375.48       1375.10        33.92 o
  -1   6   5       3209.36       3182.10        44.49 o
   0   6   5       1122.36       1038.79        38.43 o
   1   6   5        134.88        120.41         6.07 o
   2   6   5        576.44        561.15        13.53 o
   3   6   5       2300.11       2360.59        46.36 o
   4   6   5       1475.78       1513.80        32.99 o
   5   6   5         58.58         61.50         4.76 o
   6   6   5        594.57        567.19        19.89 o
   7   6   5        986.12        996.86        19.80 o
   8   6   5         63.40         51.55         5.67 o
   9   6   5         73.72         72.26         9.13 o
  10   6   5        366.40        371.15        16.37 o
  11   6   5         47.39         52.46        10.03 o
  12   6   5          2.49        -10.51        10.51 o
 -10   7   5         18.90         18.88         9.61 o
  -9   7   5          1.89         10.79         7.24 o
  -8   7   5         41.86         40.43         8.24 o
  -7   7   5         56.03         47.73         8.51 o
  -6   7   5        112.66        127.77        14.91 o
  -5   7   5          3.61         10.64         6.44 o
  -4   7   5         71.26         80.32         9.71 o
  -3   7   5         27.55         35.20         8.20 o
  -2   7   5        112.36        112.10        12.17 o
  -1   7   5        190.40        178.72        12.13 o
   0   7   5         33.66         29.76         7.00 o
   1   7   5        289.72        266.03        10.78 o
   2   7   5          0.27          6.32         3.31 o
   3   7   5         51.67         50.87         4.29 o
   4   7   5         71.21         77.73         5.36 o
   5   7   5        202.16        203.75         7.80 o
   6   7   5        114.00        102.91         8.25 o
   7   7   5          3.64          2.80         5.97 o
   8   7   5          5.67         -0.35         6.40 o
   9   7   5          2.14          1.23         7.12 o
  10   7   5         13.60          9.33         5.37 o
  11   7   5         17.61          2.48         7.74 o
  12   7   5          7.18         28.42        14.48 o
 -10   8   5          0.08         -8.74        11.72 o
  -9   8   5        313.59        322.77        22.18 o
  -8   8   5        570.93        577.83        24.67 o
  -7   8   5        338.95        340.50        29.15 o
  -6   8   5         20.63         14.97         7.17 o
  -5   8   5        891.26        893.83        28.77 o
  -4   8   5        723.38        705.29        25.15 o
  -3   8   5        357.46        379.33        18.69 o
  -2   8   5        447.02        435.43        33.57 o
  -1   8   5       1807.92       1691.92        45.32 o
   0   8   5        504.28        462.50        19.62 o
   1   8   5          4.04          0.10         6.92 o
   2   8   5         33.77         44.55         5.66 o
   3   8   5        410.78        428.21        13.77 o
   4   8   5         35.86         40.98         5.13 o
   5   8   5        176.19        183.54        10.52 o
   6   8   5       1267.75       1255.26        38.08 o
   7   8   5        582.07        573.19        19.05 o
   8   8   5        196.77        152.65        10.81 o
   9   8   5        148.44        135.77         9.28 o
  10   8   5        134.96        135.26         9.81 o
  11   8   5         51.17         54.14        22.99 o
 -10   9   5          2.54         12.28        13.13 o
  -9   9   5          6.11          5.04         7.57 o
  -8   9   5          3.17         -7.56         8.33 o
  -7   9   5          9.78         11.80         7.18 o
  -6   9   5        233.59        257.71        17.49 o
  -5   9   5         59.11         56.38        10.06 o
  -4   9   5         36.71         34.84         8.42 o
  -3   9   5        199.57        198.57        14.97 o
  -2   9   5          6.61         12.70         7.64 o
  -1   9   5        108.99        108.80        11.03 o
   0   9   5         59.54         78.81        10.55 o
   1   9   5          1.05          3.12         5.60 o
   2   9   5         46.16         40.61         5.94 o
   3   9   5         54.08         46.67         5.93 o
   4   9   5         16.00         20.44        11.68 o
   5   9   5         17.90         32.36         9.72 o
   6   9   5         41.25         41.96         9.85 o
   7   9   5          2.47         -8.36         8.36 o
   8   9   5        112.83        112.72        12.92 o
   9   9   5          1.57          8.70         6.10 o
  10   9   5          6.97          3.60         8.07 o
  -8  10   5        109.22        107.27        13.52 o
  -7  10   5         95.08        117.56        13.61 o
  -6  10   5         35.14         45.90        11.51 o
  -5  10   5        218.33        218.18        16.85 o
  -4  10   5        399.62        441.55        22.63 o
  -3  10   5         41.61         34.26         8.78 o
  -2  10   5         78.53         81.08        16.43 o
  -1  10   5        630.61        616.63        25.74 o
   0  10   5         48.23         39.64         6.35 o
   1  10   5         64.10         51.69         6.66 o
   2  10   5        281.40        295.38        13.55 o
   3  10   5        309.58        334.06        14.19 o
   4  10   5        295.95        294.29        18.55 o
   5  10   5          6.91          2.86         7.21 o
   6  10   5        104.31        107.62        17.92 o
   7  10   5        221.49        201.44        16.48 o
   8  10   5          9.02         11.48         7.77 o
   9  10   5         37.72         46.52        15.63 o
  -8  11   5          0.24          9.48        11.30 o
  -7  11   5         38.19         58.09        17.79 o
  -6  11   5        121.39        126.22        15.05 o
  -5  11   5        120.53        134.38        15.79 o
  -4  11   5         21.27         32.02         9.38 o
  -3  11   5         49.74         57.17        10.59 o
  -2  11   5        120.02        117.01        13.49 o
  -1  11   5         25.47         31.84         6.87 o
   0  11   5         84.02         91.93         9.19 o
   1  11   5        205.84        227.26        13.10 o
   2  11   5         53.58         58.40        10.01 o
   3  11   5          0.28          5.44         7.35 o
   4  11   5         68.09         59.76        11.21 o
   5  11   5        101.81        113.75        13.89 o
  -2  12   5         50.85         52.66        12.40 o
  -1  12   5         86.48         79.59        14.38 o
   0  12   5         32.31         39.20        10.96 o
  -1  13   5          6.53        -10.24        10.24 o
 -15   0   6        106.15        102.37        21.29 o
 -14   0   6         57.40         41.72        15.37 o
 -13   0   6         75.37         78.22        18.27 o
 -12   0   6        809.46        866.42        43.56 o
 -11   0   6        847.53        893.77        42.02 o
 -10   0   6        585.13        583.57        32.63 o
  -9   0   6        278.46        280.49        23.30 o
  -8   0   6       1058.01       1182.16        40.43 o
   0   0   6       9190.86       9023.91        79.99 o
   1   0   6        759.44        740.65        12.24 o
   2   0   6       1117.70       1019.18        11.53 o
   3   0   6       1764.93       1584.62        17.29 o
   4   0   6          3.42          3.52         1.76 o
   5   0   6        178.40        191.95         5.70 o
   6   0   6       2758.18       2573.94        25.30 o
   7   0   6       3386.60       3409.69        45.45 o
   8   0   6          0.69         -3.95         9.13 o
   9   0   6          3.25          1.13         8.31 o
  10   0   6        284.02        312.28        26.84 o
  11   0   6         60.76         74.19        15.65 o
  12   0   6         90.46         94.16        18.06 o
  13   0   6        265.80        285.83        29.46 o
 -15   1   6          1.88         -1.70        12.57 o
 -14   1   6         16.83         25.96        10.03 o
 -13   1   6         17.62          9.97         8.91 o
 -12   1   6         55.90         55.83         8.93 o
 -11   1   6         28.61         29.36         6.60 o
 -10   1   6          6.17         12.62         6.53 o
  -9   1   6         35.72         52.49        10.81 o
  -8   1   6         34.42         43.42         9.06 o
  -2   1   6        657.04        574.88        22.04 o
  -1   1   6        492.04        508.41         9.43 o
   0   1   6         94.36        102.43         3.85 o
   1   1   6         60.83         61.41         2.72 o
   2   1   6         58.05         46.73         2.41 o
   3   1   6          4.28          1.15         2.42 o
   4   1   6         32.49         36.73         2.77 o
   5   1   6        417.08        402.29         7.49 o
   6   1   6         97.15         94.19         3.87 o
   7   1   6          1.42          2.12         1.76 o
   8   1   6          7.65          4.82         2.38 o
   9   1   6         40.16         35.77         7.83 o
  10   1   6          6.18         -4.28         7.24 o
  11   1   6         39.88         53.62        14.17 o
  12   1   6          5.67         -2.02        10.55 o
  13   1   6          1.07          1.00        10.39 o
 -14   2   6          2.50          7.42         8.67 o
 -13   2   6         49.64         52.17        10.30 o
 -12   2   6        906.69        883.78        23.67 o
 -11   2   6        219.40        250.30        12.95 o
 -10   2   6         63.65         64.58         7.57 o
  -9   2   6       1261.36       1304.18        33.89 o
  -8   2   6        262.52        232.83        57.55 o
  -7   2   6        203.34        196.47        17.13 o
  -6   2   6        688.53        638.68        20.21 o
  -5   2   6       1819.58       1652.70        44.86 o
  -4   2   6       2413.02       2294.38        83.12 o
  -3   2   6       1682.14       1879.00        22.86 o
  -2   2   6         95.40         78.41         6.00 o
  -1   2   6       5386.53       5367.63        70.15 o
   0   2   6        974.74        970.46        13.16 o
   1   2   6          4.67          5.97         2.21 o
   2   2   6       3734.44       3676.97        41.61 o
   3   2   6       1311.10       1254.81        35.42 o
   4   2   6         99.41         80.67         5.04 o
   5   2   6         54.49         41.30         4.08 o
   6   2   6       2619.36       2516.51        33.20 o
   7   2   6       1184.93       1093.87        34.92 o
   8   2   6         66.00         66.65         5.34 o
   9   2   6        631.71        589.55        35.20 o
  10   2   6        548.40        592.08        36.50 o
  11   2   6        422.44        455.22        33.20 o
  12   2   6          0.09         19.10        13.64 o
  13   2   6         63.76         68.02        17.37 o
 -13   3   6         39.09         48.34        18.48 o
 -12   3   6         26.99         41.57         7.24 o
 -11   3   6         75.68         86.69        10.55 o
 -10   3   6        444.83        460.65        16.18 o
  -9   3   6          5.33         10.94         8.79 o
  -8   3   6         83.19         57.56         5.89 o
  -7   3   6       1034.27        894.10        24.17 o
  -6   3   6       1427.16       1382.77        22.69 o
  -5   3   6        502.68        476.16        14.16 o
  -4   3   6         52.99         67.19         7.30 o
  -3   3   6       1269.00       1287.89        21.12 o
  -2   3   6        462.31        465.10        18.48 o
  -1   3   6         45.09         36.17         5.59 o
   0   3   6       1538.98       1624.64        26.98 o
   1   3   6        181.73        176.96         7.68 o
   2   3   6        320.20        306.91         9.87 o
   3   3   6         17.67         13.48         3.23 o
   4   3   6       1178.36       1164.24        16.09 o
   5   3   6        399.87        398.79        14.13 o
   6   3   6        145.68        147.64         7.58 o
   7   3   6        789.80        805.41        18.20 o
   8   3   6        607.41        623.14        15.43 o
   9   3   6        272.61        235.44        13.15 o
  10   3   6          2.25         -4.24        10.19 o
  11   3   6         27.72         31.49        11.77 o
  12   3   6        129.06        142.71        21.57 o
  13   3   6         20.56         11.66        12.39 o
 -13   4   6         35.90         44.02        16.94 o
 -12   4   6        115.35        161.38        24.45 o
 -11   4   6        207.88        220.10        15.80 o
 -10   4   6        151.54        156.15        15.73 o
  -9   4   6        407.84        418.67        26.36 o
  -8   4   6        538.71        516.52        16.76 o
  -7   4   6         13.28          4.65         5.85 o
  -6   4   6          8.00          1.09         6.14 o
  -5   4   6         59.46         52.04         7.60 o
  -4   4   6        619.63        615.37        12.50 o
  -3   4   6         73.06         77.45         4.94 o
  -2   4   6        484.41        515.77        11.09 o
  -1   4   6       2823.04       3069.12        40.37 o
   0   4   6        865.15        934.47        22.14 o
   1   4   6        175.08        162.18         9.77 o
   2   4   6        812.35        808.04        35.95 o
   3   4   6       1298.48       1281.05        15.81 o
   4   4   6        814.48        819.81        21.02 o
   5   4   6        110.94        106.58         7.07 o
   6   4   6        118.61        125.81         7.85 o
   7   4   6        442.36        429.57        13.44 o
   8   4   6         17.10         13.53         4.59 o
   9   4   6        176.07        189.86         9.93 o
  10   4   6        180.60        151.90        11.82 o
  11   4   6         13.46          9.29        11.52 o
  12   4   6          1.46         -0.91        11.83 o
 -11   5   6         66.85         70.02        13.60 o
 -10   5   6        549.34        563.49        31.69 o
  -9   5   6        302.84        307.20        23.53 o
  -8   5   6        212.14        204.64        14.21 o
  -7   5   6        366.73        396.47        18.49 o
  -6   5   6        725.07        744.14        24.05 o
  -5   5   6        292.86        295.63        21.11 o
  -4   5   6        274.91        255.92        14.28 o
  -3   5   6       2288.42       2367.76        87.33 o
  -2   5   6       1696.34       1677.23        32.47 o
  -1   5   6        216.12        237.65        12.92 o
   0   5   6        917.31        921.92        32.35 o
   1   5   6        689.47        727.93        38.62 o
   2   5   6       1080.96       1124.10        25.21 o
   3   5   6        151.51        147.31         6.10 o
   4   5   6       1180.82       1138.27        25.45 o
   5   5   6       1789.18       1805.97        36.69 o
   6   5   6         84.94         86.83         7.44 o
   7   5   6         43.13         40.96         5.68 o
   8   5   6        804.91        814.80        20.22 o
   9   5   6        180.10        191.21        10.35 o
  10   5   6         19.49          8.52         5.51 o
  11   5   6        101.96         61.78        14.50 o
  12   5   6         78.08         71.39        15.96 o
 -11   6   6         14.82         31.07        11.64 o
 -10   6   6          7.81         21.25        10.78 o
  -9   6   6        210.24        202.94        20.18 o
  -8   6   6          0.88         11.66         7.31 o
  -7   6   6         11.94         -3.46         7.10 o
  -6   6   6          3.07         -6.05         6.05 o
  -5   6   6          9.04         13.72         7.53 o
  -4   6   6         68.78         72.47         9.52 o
  -3   6   6        165.38        199.96        21.98 o
  -2   6   6          3.95         15.94         6.59 o
  -1   6   6        429.97        464.91        18.59 o
   0   6   6          6.68         16.43         5.97 o
   1   6   6         69.00         70.88         8.16 o
   2   6   6        102.13         78.61         8.41 o
   3   6   6        150.60        154.19         7.27 o
   4   6   6        310.08        297.68         9.07 o
   5   6   6          1.12          2.40         5.28 o
   6   6   6          2.23         11.48         5.31 o
   7   6   6          6.29          7.34         4.75 o
   8   6   6         12.72          9.35         4.64 o
   9   6   6         84.33         54.76         6.78 o
  10   6   6         68.90         42.91         6.94 o
  11   6   6         13.54         -5.82         9.82 o
  12   6   6         14.13         -2.23        11.88 o
 -10   7   6        465.85        446.44        31.43 o
  -9   7   6        294.31        298.68        18.52 o
  -8   7   6         12.86          8.15         6.66 o
  -7   7   6        466.87        493.30        22.50 o
  -6   7   6        227.74        227.05        15.51 o
  -5   7   6        360.13        335.71        18.01 o
  -4   7   6        482.47        505.84        21.24 o
  -3   7   6       1570.86       1534.49        35.09 o
  -2   7   6        925.56        925.20        27.51 o
  -1   7   6          8.53          9.09         5.90 o
   0   7   6        360.34        360.15        17.12 o
   1   7   6        934.43        937.93        27.19 o
   2   7   6        214.02        226.78         9.53 o
   3   7   6          1.44         -3.33         3.33 o
   4   7   6        876.77        907.11        15.39 o
   5   7   6        598.80        598.10        17.90 o
   6   7   6         51.29         45.94         9.73 o
   7   7   6        124.04        113.11         7.78 o
   8   7   6        601.35        568.15        20.66 o
   9   7   6        162.52        160.65        11.41 o
  10   7   6         15.96          0.29         5.69 o
  11   7   6         77.57         50.77        16.05 o
 -10   8   6         13.84          2.13         7.32 o
  -9   8   6          2.24          8.99         7.89 o
  -8   8   6         33.17         32.63         9.42 o
  -7   8   6         36.46         38.51         9.13 o
  -6   8   6          1.87         -1.17         7.28 o
  -5   8   6         30.15         32.95        11.31 o
  -4   8   6         43.00         61.40         9.88 o
  -3   8   6          7.13          6.27         5.89 o
  -2   8   6          0.40         -1.24         6.69 o
  -1   8   6         14.05         23.75         7.27 o
   0   8   6         21.86         18.61         6.82 o
   1   8   6         10.62         -6.24         7.94 o
   2   8   6         75.25         62.00         6.02 o
   3   8   6          2.78          6.36         3.79 o
   4   8   6          0.98          0.98         7.05 o
   5   8   6          0.43         -5.77         5.77 o
   6   8   6          0.34         12.34         7.61 o
   7   8   6          2.32         13.59         6.20 o
   8   8   6          4.90          2.92         4.66 o
   9   8   6          3.31         -0.14         5.77 o
  10   8   6          1.21          3.42         7.43 o
  11   8   6          1.70          1.15        16.73 o
  -9   9   6        107.63        106.90        12.83 o
  -8   9   6         12.87          5.15         8.14 o
  -7   9   6        178.33        190.50        15.84 o
  -6   9   6        358.25        354.73        20.52 o
  -5   9   6         16.26          8.18         6.87 o
  -4   9   6        196.01        199.64        15.43 o
  -3   9   6        995.46        914.78        30.90 o
  -2   9   6        256.16        276.07        17.63 o
  -1   9   6         12.05         15.05         9.27 o
   0   9   6        391.86        369.90        29.06 o
   1   9   6        649.88        683.26        19.84 o
   2   9   6        193.41        194.38        10.39 o
   3   9   6         12.79         17.54         7.99 o
   4   9   6        246.58        255.76        16.83 o
   5   9   6        414.21        426.04        21.95 o
   6   9   6         75.58         78.14        18.90 o
   7   9   6        141.79        131.60        13.01 o
   8   9   6        284.18        320.12        17.26 o
   9   9   6        114.26        108.40        12.79 o
  10   9   6          0.07         -5.61         9.30 o
  -8  10   6         70.23         75.82        16.78 o
  -7  10   6         46.97         46.02        16.07 o
  -6  10   6          6.41          1.85         7.15 o
  -5  10   6        133.06        129.76        14.04 o
  -4  10   6        149.55        155.13        30.19 o
  -3  10   6          0.26         -2.22        10.51 o
  -2  10   6         31.11         36.77        10.76 o
  -1  10   6         93.37        116.11        13.48 o
   0  10   6         31.22         32.61         6.55 o
   1  10   6         49.25         49.70         8.92 o
   2  10   6        118.11        110.67        12.60 o
   3  10   6         88.30        101.84        12.61 o
   4  10   6         90.80         89.12        12.11 o
   5  10   6          0.57         -0.43         7.49 o
   6  10   6         78.28        104.33        15.81 o
   7  10   6         22.47         29.28         8.81 o
   8  10   6          6.80        -15.05        15.05 o
  -7  11   6         53.68         64.00        18.91 o
  -6  11   6         79.41        111.11        21.62 o
  -5  11   6         21.00         17.02        13.48 o
  -4  11   6         67.58         98.83        20.61 o
  -3  11   6        149.04        151.38        15.58 o
  -2  11   6         60.33         65.53        11.72 o
  -1  11   6          4.91          1.69         5.56 o
   0  11   6         75.74         68.00         8.22 o
   1  11   6        243.61        241.32        18.19 o
   2  11   6         51.97         59.27        11.44 o
   3  11   6          0.54         -9.26         9.26 o
  -2  12   6         99.81         79.29        14.80 o
  -1  12   6        182.33        175.53        19.09 o
 -14   1   7        171.52        176.96        17.49 o
 -13   1   7        100.55        120.55        10.90 o
 -12   1   7          0.07         12.89         9.30 o
 -11   1   7        396.99        360.54        26.20 o
 -10   1   7        932.80        995.57        41.45 o
  -9   1   7         21.24         23.19         8.66 o
  -3   1   7       2100.85       2211.76        52.30 o
  -2   1   7       4516.55       4315.64       158.26 o
  -1   1   7          1.37         13.42         5.46 o
   0   1   7       5778.47       5790.30        86.58 o
   1   1   7       3587.62       3621.82        27.60 o
   2   1   7         61.00         52.56         2.77 o
   3   1   7         76.00         69.80         3.72 o
   4   1   7       2809.25       2720.13        27.93 o
   5   1   7       2402.29       2476.56        30.36 o
   6   1   7          0.76          4.00         2.03 o
   7   1   7        324.06        308.71         6.93 o
   8   1   7        697.51        735.12        27.44 o
   9   1   7        474.35        470.06        23.02 o
  10   1   7         15.29         18.95        11.06 o
  11   1   7        367.30        357.05        30.71 o
  12   1   7        166.05        191.44        24.87 o
  13   1   7          4.88         -1.34        12.48 o
 -13   2   7          6.77         25.35        10.62 o
 -12   2   7         11.36          4.16         8.82 o
 -11   2   7        121.56        124.63        15.95 o
 -10   2   7          9.05          1.42         8.75 o
  -9   2   7        208.67        215.16        19.48 o
  -8   2   7        162.60        161.32        17.06 o
  -7   2   7          5.39          2.18         8.51 o
  -6   2   7         22.92         17.78         7.97 o
  -5   2   7        213.91        165.09        33.55 o
  -4   2   7         86.31         44.43        19.11 o
  -3   2   7          0.12         -1.59         1.59 o
  -2   2   7        118.57        125.66         4.90 o
  -1   2   7        953.01        937.91        16.77 o
   0   2   7         37.12         34.14         2.94 o
   1   2   7        378.57        398.47        10.58 o
   2   2   7       1788.35       1893.18        23.86 o
   3   2   7        996.11       1076.73        18.20 o
   4   2   7        116.92        119.25         6.42 o
   5   2   7         80.96         83.31         4.48 o
   6   2   7         13.50         15.80         3.19 o
   7   2   7        474.76        469.21        12.47 o
   8   2   7        106.43         89.72         9.67 o
   9   2   7        327.86        337.64        28.03 o
  10   2   7         11.76         13.84        10.22 o
  11   2   7         51.93         47.62        13.61 o
  12   2   7          1.55         -3.00         9.00 o
 -12   3   7          9.49          8.91         9.64 o
 -11   3   7        160.57        137.23        17.00 o
 -10   3   7        367.78        348.93        24.95 o
  -9   3   7         23.13         32.06        10.37 o
  -8   3   7         94.97         83.50        13.23 o
  -7   3   7        390.31        378.44        24.69 o
  -6   3   7        783.83        795.40        34.95 o
  -5   3   7        400.51        347.58        29.81 o
  -4   3   7          5.12          1.58         6.11 o
  -3   3   7       3233.16       3285.59        32.05 o
  -2   3   7       1773.60       1920.03        72.10 o
  -1   3   7        203.37        258.99        15.30 o
   0   3   7       3182.18       3285.04        37.02 o
   1   3   7        823.31        829.23        21.83 o
   2   3   7        133.41        133.81         5.13 o
   3   3   7         56.18         40.17         4.79 o
   4   3   7        942.68        991.81        18.76 o
   5   3   7        862.53        871.61        17.55 o
   6   3   7         17.60         13.25         2.63 o
   7   3   7        112.27        120.16         7.19 o
   8   3   7        335.77        332.40        11.91 o
   9   3   7        234.53        242.36        24.20 o
  10   3   7         39.02         40.34        14.09 o
  11   3   7        333.85        399.74        32.23 o
  12   3   7         59.12         74.79        16.40 o
 -12   4   7         66.44         64.16        13.40 o
 -11   4   7         47.09         65.18        13.34 o
 -10   4   7          0.10         -6.74         9.27 o
  -9   4   7        770.38        741.86        36.92 o
  -8   4   7        731.54        715.59        35.19 o
  -7   4   7         39.67         39.44        11.45 o
  -6   4   7        151.84        160.23        12.51 o
  -5   4   7        354.13        375.99        17.42 o
  -4   4   7        684.55        669.89        22.06 o
  -3   4   7        162.69        160.14         6.95 o
  -2   4   7        494.97        463.23        17.65 o
  -1   4   7       2122.36       2160.99        68.12 o
   0   4   7        278.07        324.64        14.27 o
   1   4   7         45.78         55.97         7.34 o
   2   4   7       1493.96       1479.28        23.44 o
   3   4   7        521.39        550.22        14.64 o
   4   4   7         14.74          6.98         4.10 o
   5   4   7          4.95          8.82         4.11 o
   6   4   7        113.31        123.33         8.03 o
   7   4   7        575.70        588.73        16.26 o
   8   4   7         65.88         70.39         7.38 o
   9   4   7        488.55        434.56        31.72 o
  10   4   7         57.33         41.28        12.43 o
  11   4   7         19.04         11.32        10.76 o
  12   4   7          1.87         19.18        10.91 o
 -11   5   7         40.96         53.76        12.66 o
 -10   5   7          9.10         17.28        10.39 o
  -9   5   7         31.35         34.10        10.89 o
  -8   5   7        109.10         95.14        14.55 o
  -7   5   7        103.33        115.09        11.76 o
  -6   5   7        108.66        115.62        11.51 o
  -5   5   7        155.72        146.80        11.98 o
  -4   5   7         20.02         26.16         6.91 o
  -3   5   7        307.72        307.42        15.63 o
  -2   5   7        590.99        641.43        21.79 o
  -1   5   7        538.30        567.77        21.02 o
   0   5   7        954.35        961.07        25.43 o
   1   5   7       1604.59       1697.67        32.98 o
   2   5   7          6.14         -1.84         5.88 o
   3   5   7          6.74          4.78         2.21 o
   4   5   7        425.94        413.79        13.90 o
   5   5   7        157.62        183.58         9.94 o
   6   5   7         34.11         24.13         8.31 o
   7   5   7        222.85        216.08        10.95 o
   8   5   7        165.35        153.77         9.75 o
   9   5   7        298.50        314.20        17.15 o
  10   5   7         10.97        -10.54        14.67 o
  11   5   7         16.47         -0.44        11.07 o
 -11   6   7        174.07        198.30        22.24 o
 -10   6   7         11.65         -1.17        10.06 o
  -9   6   7        175.72        185.68        20.79 o
  -8   6   7        575.53        577.52        24.71 o
  -7   6   7          5.62          1.90         6.88 o
  -6   6   7        387.62        340.23        18.30 o
  -5   6   7        337.70        336.90        17.94 o
  -4   6   7        628.11        642.59        23.61 o
  -3   6   7         84.81         76.83         9.79 o
  -2   6   7       1443.92       1462.09        33.33 o
  -1   6   7        876.64        940.44        31.67 o
   0   6   7        795.34        797.14        24.37 o
   1   6   7        411.26        396.30        21.67 o
   2   6   7       1230.68       1259.80        29.82 o
   3   6   7       1742.85       1728.51        45.93 o
   4   6   7          6.59         -1.01         7.53 o
   5   6   7         36.90         39.06         6.65 o
   6   6   7        672.08        666.65        18.94 o
   7   6   7        687.14        733.55        20.29 o
   8   6   7          0.06          0.30         4.27 o
   9   6   7        247.58        239.53        15.98 o
  10   6   7        180.95        185.30        23.48 o
 -10   7   7          1.17         20.18        12.28 o
  -9   7   7         18.01         17.15         7.83 o
  -8   7   7          3.41          5.52         7.55 o
  -7   7   7         25.79         33.74         9.53 o
  -6   7   7          2.97          3.18         7.17 o
  -5   7   7         75.26         46.19         9.03 o
  -4   7   7         53.16         40.33         8.76 o
  -3   7   7        161.26        175.60        14.14 o
  -2   7   7         51.16         66.81        16.46 o
  -1   7   7        212.33        236.25        14.98 o
   0   7   7         18.09         26.79         7.32 o
   1   7   7         18.52         28.46         7.72 o
   2   7   7          0.18         -4.07         6.79 o
   3   7   7        207.37        210.36        13.42 o
   4   7   7         49.78         52.98         8.19 o
   5   7   7          5.37         18.52         6.18 o
   6   7   7          0.02          4.49         4.76 o
   7   7   7          0.56         -4.14         5.02 o
   8   7   7         77.88         91.72         9.15 o
   9   7   7         16.24          8.52         4.97 o
  10   7   7          0.45        -10.11        10.11 o
  11   7   7          4.43         -2.23        11.58 o
 -10   8   7         11.46          1.27        11.12 o
  -9   8   7        280.13        274.94        19.11 o
  -8   8   7        375.42        345.60        20.97 o
  -7   8   7         25.39         31.54         9.07 o
  -6   8   7        139.37        148.06        14.25 o
  -5   8   7        429.42        455.77        22.47 o
  -4   8   7        541.26        544.64        24.21 o
  -3   8   7         16.28         20.27        10.88 o
  -2   8   7        340.59        345.21        19.28 o
  -1   8   7        995.05        978.17        30.44 o
   0   8   7        495.02        493.95        22.92 o
   1   8   7         42.64         27.20         7.92 o
   2   8   7        512.92        543.27        16.55 o
   3   8   7         70.00         71.06         9.41 o
   4   8   7          8.09          6.02         6.46 o
   5   8   7        182.82        157.55        13.12 o
   6   8   7        708.80        744.38        22.27 o
   7   8   7        351.08        374.39        16.58 o
   8   8   7          2.17          1.08         6.15 o
   9   8   7        128.20        129.65        11.09 o
  10   8   7        111.58        114.17        17.93 o
  -9   9   7          3.69         -8.91        12.25 o
  -8   9   7          5.94          9.96         8.29 o
  -7   9   7        104.26         80.18        12.05 o
  -6   9   7         76.46         69.95        11.49 o
  -5   9   7          0.97         -5.07         8.29 o
  -4   9   7          6.15          0.26        20.05 o
  -3   9   7         78.46         96.43        12.16 o
  -2   9   7          0.34          4.27         7.90 o
  -1   9   7         28.64         29.81        12.57 o
   0   9   7         75.52         76.00        11.14 o
   1   9   7          2.21          1.28         4.97 o
   2   9   7         23.94          9.91         7.73 o
   3   9   7          0.58          3.88         7.20 o
   4   9   7         20.72         31.37         8.59 o
   5   9   7         80.49        117.80        21.29 o
   6   9   7         24.47         24.51         9.44 o
   7   9   7          7.31         17.65         7.92 o
   8   9   7          4.85          6.35        13.25 o
   9   9   7          2.11          6.59        11.79 o
  -8  10   7         70.89         53.64        16.69 o
  -7  10   7          3.75         -2.49        13.21 o
  -6  10   7         51.05         51.87        16.39 o
  -5  10   7        191.21        201.39        19.25 o
  -4  10   7        167.80        176.04        16.04 o
  -3  10   7          1.29         -0.46         8.55 o
  -2  10   7         73.42         73.14        11.19 o
  -1  10   7        182.46        180.92        15.52 o
   0  10   7        121.78        128.32        14.07 o
   1  10   7         49.18         47.85        10.38 o
   2  10   7        278.96        252.48        20.41 o
   3  10   7        188.09        188.79        16.11 o
   4  10   7         27.64         15.80         6.96 o
   5  10   7         14.61         10.94         9.61 o
   6  10   7        161.61        189.39        16.84 o
 -13   0   8        108.13        120.08        17.84 o
   0   0   8       2265.08       2463.62        54.09 o
   1   0   8       1413.73       1318.95        38.36 o
   2   0   8        688.43        667.37        22.11 o
   3   0   8       1624.40       1675.65        28.36 o
   4   0   8        165.93        143.24         9.40 o
   5   0   8        753.82        742.65        31.09 o
   6   0   8        789.30        729.07        24.24 o
   7   0   8        913.11        931.91        22.13 o
   8   0   8        185.75        139.59        18.87 o
   9   0   8        171.17        203.52        22.81 o
  10   0   8        254.21        277.75        27.78 o
  11   0   8          1.70         16.07        12.44 o
  12   0   8         25.85          6.87        13.12 o
 -13   1   8          3.00         -4.31         9.14 o
 -12   1   8          6.58         -4.21         9.40 o
 -11   1   8         20.51         27.58        10.84 o
 -10   1   8          4.52         -1.52         9.06 o
  -9   1   8        158.33        136.10        17.14 o
  -8   1   8        221.09        193.40        19.52 o
  -7   1   8        132.65        112.07        15.46 o
  -6   1   8        362.94        287.05        23.50 o
  -5   1   8        100.84         84.51        12.59 o
  -4   1   8          1.79         -8.49        10.79 o
  -3   1   8        230.66        242.18        19.54 o
  -2   1   8         45.66         57.65         9.81 o
  -1   1   8         54.75         62.45         4.08 o
   0   1   8        317.05        345.52         8.80 o
   1   1   8        362.34        356.74         8.77 o
   2   1   8         26.42         26.51         2.80 o
   3   1   8        131.30        132.75         4.05 o
   4   1   8          0.57          0.70         2.68 o
   5   1   8        197.35        191.46         6.56 o
   6   1   8         68.92         52.41         4.87 o
   7   1   8         16.10          5.56         4.41 o
   8   1   8          5.61          6.78        10.07 o
   9   1   8          0.28         -1.80        10.31 o
  10   1   8          8.89         -1.51         9.41 o
  11   1   8          0.11        -10.07        12.88 o
  12   1   8          1.45         -0.98         9.12 o
 -13   2   8        107.93         98.95        16.29 o
 -12   2   8        168.95        194.74        20.72 o
 -11   2   8         62.64         58.93        13.45 o
 -10   2   8         16.21         10.79         8.68 o
  -9   2   8        519.69        569.91        32.29 o
  -8   2   8        795.25        814.11        38.10 o
  -7   2   8          2.50         -0.47         9.06 o
  -6   2   8        606.56        570.45        31.26 o
  -5   2   8       1982.13       1937.03        55.01 o
  -4   2   8       1661.68       1655.51        49.80 o
  -3   2   8         72.46         66.97         3.69 o
  -2   2   8       1444.41       1390.26        33.29 o
  -1   2   8       2760.96       2630.72        39.71 o
   0   2   8         48.37         26.72         4.12 o
   1   2   8        210.38        195.40        11.73 o
   2   2   8       2297.79       2312.62        42.73 o
   3   2   8        307.88        333.47        10.91 o
   4   2   8         35.09         35.02         3.65 o
   5   2   8        720.43        730.00        13.31 o
   6   2   8        537.09        566.07        11.41 o
   7   2   8        179.57        172.31        11.18 o
   8   2   8          2.11         -2.62         9.67 o
   9   2   8        681.42        809.04        43.69 o
  10   2   8        581.34        596.67        38.93 o
  11   2   8         56.03         52.43        14.56 o
  12   2   8         57.24         61.92        16.46 o
 -12   3   8          1.58         -5.25         8.79 o
 -11   3   8         17.44         21.60         9.52 o
 -10   3   8        203.35        199.24        20.63 o
  -9   3   8          1.07         -7.18         9.35 o
  -8   3   8        120.97         95.06        15.09 o
  -7   3   8        931.08        875.87        38.70 o
  -6   3   8        169.48        160.35        17.63 o
  -5   3   8        401.30        325.66        23.71 o
  -4   3   8        437.97        361.05        23.57 o
  -3   3   8        230.47        219.41         8.53 o
  -2   3   8         57.09         61.02         5.20 o
  -1   3   8         59.04         64.59         5.90 o
   0   3   8        824.75        849.04        17.63 o
   1   3   8       1726.34       1815.19        32.99 o
   2   3   8         36.38         36.97         3.36 o
   3   3   8         16.87         11.96         6.90 o
   4   3   8        134.28        153.02         8.25 o
   5   3   8          1.79         -1.65         3.75 o
   6   3   8          4.20          6.48         5.85 o
   7   3   8        638.32        636.95        16.32 o
   8   3   8        495.34        481.09        33.38 o
   9   3   8        108.84         80.97        16.98 o
  10   3   8         31.52         22.51        12.81 o
  11   3   8         56.35         65.51        16.08 o
 -12   4   8         41.53         37.83        12.22 o
 -11   4   8         17.62         19.91        10.58 o
 -10   4   8         12.13         13.34         9.68 o
  -9   4   8        101.31        109.64        17.32 o
  -8   4   8        813.63        782.59        39.41 o
  -7   4   8        126.43        100.46        15.84 o
  -6   4   8        245.02        253.81        16.26 o
  -5   4   8        198.73        214.53        16.83 o
  -4   4   8        294.17        284.63        15.86 o
  -3   4   8         17.12         14.75         6.57 o
  -2   4   8        885.68        931.79        31.93 o
  -1   4   8       1458.93       1573.11        32.58 o
   0   4   8         87.86         95.49         9.35 o
   1   4   8        505.60        512.55        15.03 o
   2   4   8       1265.01       1365.30        23.94 o
   3   4   8        422.73        450.64        14.14 o
   4   4   8          2.70         -3.48         4.37 o
   5   4   8         41.44         39.62         5.13 o
   6   4   8        148.56        144.72         8.71 o
   7   4   8        190.08        175.88         9.54 o
   8   4   8          3.33          0.96        12.81 o
   9   4   8         49.76         44.20        14.00 o
  10   4   8        193.62        192.72        24.04 o
  11   4   8          8.10         14.62        11.79 o
 -11   5   8        154.55        140.87        19.61 o
 -10   5   8        196.68        190.90        21.50 o
  -9   5   8        103.23        108.13        17.22 o
  -8   5   8        132.89        151.29        18.94 o
  -7   5   8        347.92        351.71        19.15 o
  -6   5   8        517.15        543.60        28.94 o
  -5   5   8         35.58         27.52         7.19 o
  -4   5   8        300.56        296.31        16.55 o
  -3   5   8        823.97        822.03        26.10 o
  -2   5   8        492.71        514.00        20.69 o
  -1   5   8          0.92          1.53         8.28 o
   0   5   8       1444.06       1481.49        32.62 o
   1   5   8        912.60        938.05        41.45 o
   2   5   8         22.12         23.35         8.15 o
   3   5   8        596.65        641.21        17.44 o
   4   5   8        284.18        295.26        12.36 o
   5   5   8        860.85        856.27        20.46 o
   6   5   8          0.31         -5.21         5.21 o
   7   5   8        196.95        215.84        16.15 o
   8   5   8        340.78        332.38        13.92 o
   9   5   8         48.49         24.64        11.42 o
  10   5   8         14.72        -10.48        12.69 o
 -11   6   8          0.95         15.50        12.18 o
 -10   6   8          0.07          0.17         9.35 o
  -9   6   8         28.99         38.04        13.12 o
  -8   6   8         81.00         91.56        12.22 o
  -7   6   8         54.37         50.17         9.23 o
  -6   6   8         32.73         39.96         9.12 o
  -5   6   8        176.06        184.37        14.66 o
  -4   6   8         51.10         46.99         8.45 o
  -3   6   8         11.68         18.77         6.95 o
  -2   6   8        100.58         94.89        11.78 o
  -1   6   8         51.77         51.07         9.22 o
   0   6   8         15.21         25.34         7.31 o
   1   6   8        119.03        130.60        17.45 o
   2   6   8        566.10        594.89        21.75 o
   3   6   8         14.61         17.18         6.67 o
   4   6   8          2.55          3.46         6.68 o
   5   6   8         83.73         80.03         7.70 o
   6   6   8          0.67          5.60         5.25 o
   7   6   8         20.38         22.52         9.56 o
   8   6   8         10.09          6.11         5.45 o
   9   6   8         17.22         -1.08         9.89 o
  10   6   8         42.60          5.42        12.86 o
 -10   7   8        294.73        325.49        29.53 o
  -9   7   8         21.67         19.33        12.59 o
  -8   7   8         21.15         21.98        10.06 o
  -7   7   8        446.91        440.87        23.07 o
  -6   7   8        217.67        227.99        19.58 o
  -5   7   8          1.91         -1.02         6.57 o
  -4   7   8        365.60        395.84        20.54 o
  -3   7   8        551.22        584.27        24.09 o
  -2   7   8        759.54        743.31        26.58 o
  -1   7   8         11.86         24.23         8.42 o
   0   7   8        537.30        533.11        27.85 o
   1   7   8        729.79        785.49        26.32 o
   2   7   8          0.72         -4.83         7.10 o
   3   7   8        132.49        141.20        12.08 o
   4   7   8        580.26        571.59        18.66 o
   5   7   8        329.91        318.36        14.43 o
   6   7   8         22.55         16.09         5.70 o
   7   7   8        187.48        208.54        12.38 o
   8   7   8        186.61        167.51        11.53 o
   9   7   8         49.25         47.93        14.42 o
  10   7   8          3.42        -13.08        13.08 o
 -10   8   8          1.93         17.44        12.96 o
  -9   8   8          4.35          2.29        10.78 o
  -8   8   8          4.56         14.69        13.97 o
  -7   8   8          0.95          0.92         7.85 o
  -6   8   8          7.50         10.74         7.95 o
  -5   8   8          1.32         11.41         8.25 o
  -4   8   8          2.03         11.86         8.63 o
  -3   8   8         56.01         53.11         9.63 o
  -2   8   8          0.05          8.91         7.74 o
  -1   8   8          9.04         25.89         9.51 o
   0   8   8          6.37         18.69         8.16 o
   1   8   8         21.98         18.98         7.85 o
   2   8   8         11.08          8.08         6.73 o
   3   8   8         52.43         60.11        12.31 o
   4   8   8         23.78         20.48         7.04 o
   5   8   8         27.40         20.35         9.47 o
   6   8   8          1.07          5.15         6.93 o
   7   8   8          4.81         20.58         6.89 o
   8   8   8          0.41         -2.23         5.58 o
  -9   9   8          4.22         24.45        15.03 o
  -8   9   8         46.39         40.11        14.27 o
  -7   9   8        121.57        110.45        19.77 o
  -6   9   8        137.87        145.70        15.58 o
  -5   9   8          1.25          6.86         7.80 o
  -4   9   8        112.95        133.25        14.56 o
  -3   9   8        372.99        378.22        21.55 o
  -2   9   8        173.79        179.45        15.54 o
  -1   9   8         16.02         16.20         8.57 o
   0   9   8        376.02        378.96        20.94 o
   1   9   8        252.27        261.40        18.12 o
   2   9   8         18.90         13.40         7.29 o
   3   9   8        140.01        153.14        14.11 o
   4   9   8        311.17        314.10        19.16 o
   5   9   8        145.51        135.11        13.36 o
   6   9   8          0.47         -7.19        10.41 o
   7   9   8         99.33        129.55        16.63 o
   8   9   8        147.27        142.80        20.88 o
  -5  10   8         16.37         27.14        15.02 o
  -4  10   8         18.47         11.08        13.23 o
  -3  10   8          5.66          0.61         8.80 o
  -2  10   8         10.03          1.47         8.16 o
  -1  10   8         50.54         50.99        11.11 o
   0  10   8          0.39         -1.24         8.10 o
   1  10   8          1.53          9.13         8.96 o
   2  10   8         97.59        103.00        13.46 o
   3  10   8         75.89         71.21        11.58 o
   4  10   8          2.06          2.03         7.19 o
   5  10   8         39.59         39.93        11.66 o
 -13   1   9         30.50         32.39        12.49 o
 -12   1   9          8.13         12.28        10.99 o
 -11   1   9        166.00        173.52        20.58 o
 -10   1   9        413.64        393.10        29.85 o
  -9   1   9        325.33        283.18        25.40 o
  -8   1   9        400.93        330.07        27.23 o
  -7   1   9       1588.85       1626.70        56.05 o
  -6   1   9         38.96         38.56        10.69 o
  -5   1   9         27.75          0.99        10.62 o
  -4   1   9        529.60        594.74        32.58 o
  -3   1   9       2492.64       2652.67        65.16 o
  -2   1   9        265.56        278.20        21.75 o
  -1   1   9        829.66        813.95        35.57 o
   0   1   9        505.64        453.74        19.24 o
   1   1   9        918.34        916.05        30.31 o
   2   1   9          2.23          1.79         3.59 o
   3   1   9       1259.73       1297.61        18.69 o
   4   1   9        606.84        608.16        14.19 o
   5   1   9        433.45        443.74        13.45 o
   6   1   9        163.09        137.56         7.64 o
   7   1   9        286.29        332.94        26.81 o
   8   1   9        792.61        841.95        43.46 o
   9   1   9         44.11         57.77        15.51 o
  10   1   9         81.46         76.68        16.68 o
  11   1   9        128.39        116.95        20.45 o
 -13   2   9          5.66         -7.07         9.99 o
 -12   2   9         27.58         30.55        11.71 o
 -11   2   9          4.99         10.45         8.91 o
 -10   2   9         19.91         19.20        10.10 o
  -9   2   9         71.43         68.96        13.93 o
  -8   2   9        140.64        138.09        18.09 o
  -7   2   9         27.20          8.22        10.06 o
  -6   2   9         65.20         42.64        12.17 o
  -5   2   9        114.16        118.13        16.09 o
  -4   2   9         68.90         56.94        12.63 o
  -3   2   9        130.99        110.97        14.83 o
  -2   2   9         33.10         36.91         6.47 o
  -1   2   9         41.37         35.10         4.84 o
   0   2   9         28.16         21.22         4.09 o
   1   2   9        227.39        218.46         9.59 o
   2   2   9        765.49        789.13        23.85 o
   3   2   9        286.21        293.02        12.79 o
   4   2   9          5.67          0.45         3.27 o
   5   2   9         81.39         76.86         5.19 o
   6   2   9         74.15         80.28         8.76 o
   7   2   9          6.77          6.09         5.29 o
   8   2   9          2.93         -4.90        10.63 o
   9   2   9         66.59         90.91        18.49 o
  10   2   9         97.43         96.64        18.94 o
  11   2   9          0.15         -2.24        11.17 o
 -12   3   9          5.33          5.94         9.20 o
 -11   3   9        113.35        113.69        17.79 o
 -10   3   9        220.63        189.84        21.75 o
  -9   3   9         52.84         55.42        13.27 o
  -8   3   9        145.13        128.20        18.15 o
  -7   3   9       1193.81       1055.77        45.25 o
  -6   3   9        251.27        246.14        22.53 o
  -5   3   9         93.72         68.00        14.12 o
  -4   3   9        442.63        436.97        19.61 o
  -3   3   9       1013.45       1030.01        34.99 o
  -2   3   9        228.46        197.49         8.95 o
  -1   3   9        118.49         99.62         7.63 o
   0   3   9        747.23        763.39        18.06 o
   1   3   9        453.97        458.57        14.26 o
   2   3   9         19.88          5.07         5.46 o
   3   3   9        175.27        179.95        12.63 o
   4   3   9        302.14        323.68        12.29 o
   5   3   9        152.35        137.11         6.87 o
   6   3   9         96.90         93.55         9.57 o
   7   3   9        173.31        193.81        19.16 o
   8   3   9        360.69        399.52        31.78 o
   9   3   9         22.40         14.26        11.50 o
  10   3   9         19.98          8.64        10.67 o
  11   3   9        147.20        157.88        23.43 o
 -12   4   9         56.27         43.05        12.96 o
 -11   4   9          6.96          8.70        10.52 o
 -10   4   9        105.57         97.97        17.17 o
  -9   4   9        208.63        178.73        21.76 o
  -8   4   9        310.97        283.90        26.21 o
  -7   4   9         58.85         49.22        12.66 o
  -6   4   9        210.11        236.92        23.32 o
  -5   4   9        955.66        940.49        36.27 o
  -4   4   9         29.80         38.41         8.18 o
  -3   4   9         35.27         38.62         5.28 o
  -2   4   9        162.95        156.64         8.87 o
  -1   4   9        829.63        823.13        19.14 o
   0   4   9        242.93        240.57        11.01 o
   1   4   9         95.51         98.00         7.63 o
   2   4   9        974.15       1009.54        21.82 o
   3   4   9        177.27        171.78        12.06 o
   4   4   9        114.94        108.31         7.99 o
   5   4   9        413.84        421.39        14.85 o
   6   4   9        148.45        162.14         9.61 o
   7   4   9         18.97         15.32         6.25 o
   8   4   9          0.18          0.32         9.45 o
   9   4   9         29.14         39.70        13.88 o
  10   4   9        251.73        260.22        27.81 o
 -12   5   9          0.40          6.96         9.27 o
 -11   5   9         24.20         24.74        12.41 o
 -10   5   9         47.36         50.60        14.30 o
  -9   5   9         16.26         13.99        11.91 o
  -8   5   9         57.57         55.62        14.06 o
  -7   5   9        143.56        145.57        20.20 o
  -6   5   9        367.28        400.85        21.12 o
  -5   5   9         77.58         57.38         9.61 o
  -4   5   9        100.14        109.94        14.53 o
  -3   5   9          3.61          2.09         7.62 o
  -2   5   9          4.80          9.49         6.19 o
  -1   5   9        231.26        261.65        12.01 o
   0   5   9        565.75        533.87        16.79 o
   1   5   9        206.56        233.69        11.65 o
   2   5   9         26.34         30.89         5.95 o
   3   5   9          8.80         14.16         5.26 o
   4   5   9         27.60         25.06         5.60 o
   5   5   9          4.32         -1.35         4.54 o
   6   5   9          0.57         -5.23         5.23 o
   7   5   9        138.69         99.90        19.42 o
   8   5   9        140.96        120.38        19.25 o
   9   5   9         47.40         15.20        10.21 o
  10   5   9         14.91         13.26        12.89 o
 -11   6   9         81.16         61.43        16.72 o
 -10   6   9         16.63         19.63        11.84 o
  -9   6   9        151.28        155.87        22.00 o
  -8   6   9         88.48        102.21        18.16 o
  -7   6   9         58.76         55.33        10.80 o
  -6   6   9        382.63        376.53        21.32 o
  -5   6   9        646.62        595.00        25.46 o
  -4   6   9         39.31         45.32         9.39 o
  -3   6   9         45.41         41.26         9.11 o
  -2   6   9        159.20        166.78        13.57 o
  -1   6   9        553.77        585.06        23.37 o
   0   6   9        221.65        231.97        15.16 o
   1   6   9        831.83        837.26        21.70 o
   2   6   9        446.61        461.89        16.97 o
   3   6   9        694.21        676.52        19.84 o
   4   6   9          4.87          6.06         4.94 o
   5   6   9        244.20        238.29        12.42 o
   6   6   9        446.41        420.27        21.14 o
   7   6   9         10.56          4.46         4.72 o
   8   6   9          0.72        -10.84        11.52 o
   9   6   9         75.31         52.17        14.22 o
 -10   7   9          1.72         15.43        13.26 o
  -9   7   9          6.09         16.36        11.54 o
  -8   7   9          0.64          9.88         8.12 o
  -7   7   9         45.57         35.84        10.33 o
  -6   7   9         17.02         22.51         8.24 o
  -5   7   9          3.85          3.79         8.02 o
  -4   7   9        122.17        134.40        14.07 o
  -3   7   9         10.26         15.12         7.70 o
  -2   7   9          1.86          1.51         7.06 o
  -1   7   9         19.98         25.88         7.96 o
   0   7   9          0.25          5.88         7.08 o
   1   7   9         17.04         26.75         7.77 o
   2   7   9          2.55         -1.97         6.43 o
   3   7   9          4.16         12.70         6.41 o
   4   7   9          2.62         10.48         5.97 o
   5   7   9          0.20         -0.64         5.09 o
   6   7   9          2.07         -3.49         5.39 o
   7   7   9          3.25          0.81         6.71 o
   8   7   9         15.79         22.50         8.40 o
  -9   8   9        211.80        252.02        28.95 o
  -8   8   9        113.73         96.34        19.72 o
  -7   8   9          0.18          0.74        11.62 o
  -6   8   9        147.91        176.88        16.33 o
  -5   8   9        497.74        496.24        24.98 o
  -4   8   9         56.24         72.48        14.42 o
  -3   8   9         11.89          1.91         7.02 o
  -2   8   9        235.52        241.21        17.34 o
  -1   8   9        720.56        717.66        28.07 o
   0   8   9        142.47        135.80        13.77 o
   1   8   9          7.44         20.96         8.40 o
   2   8   9        286.64        286.91        18.13 o
   3   8   9         74.22         81.41        14.73 o
   4   8   9          7.80          5.93         8.96 o
   5   8   9        319.08        324.10        15.80 o
   6   8   9        166.93        151.41        11.40 o
   7   8   9         54.60         55.18         7.96 o
   8   8   9          3.42         11.34        11.51 o
  -5   9   9          4.56          4.16        12.37 o
  -4   9   9          0.18          3.55         7.02 o
  -3   9   9         54.10         48.26         9.99 o
  -2   9   9         15.18         14.44         8.13 o
  -1   9   9          1.71         -3.02         8.63 o
   0   9   9         42.23         48.11        10.05 o
   1   9   9         38.74         43.76        12.75 o
   2   9   9          8.97         15.02         8.69 o
   3   9   9         43.24         42.74         9.09 o
   4   9   9         17.01         41.01         9.55 o
   5   9   9          0.10         -1.88         7.50 o
   6   9   9          0.04         -1.24         6.22 o
   7   9   9         11.08          1.13         9.49 o
 -12   0  10         90.64         81.29        16.73 o
 -11   0  10         58.36         48.51        14.09 o
 -10   0  10         29.18         14.36        10.44 o
  -2   0  10        492.79        554.25        31.05 o
  -1   0  10        889.22        997.72        40.94 o
   0   0  10        189.96        158.79        16.31 o
   1   0  10         88.70         88.61        13.30 o
   2   0  10        979.77        986.24        36.12 o
   3   0  10       1058.78       1097.34        37.04 o
   4   0  10          5.22          7.23        15.27 o
   5   0  10        687.46        719.91        54.14 o
   6   0  10        934.28        891.06        42.40 o
   7   0  10        311.50        285.91        26.29 o
   8   0  10         22.75         39.37        13.82 o
   9   0  10        107.15         93.22        18.56 o
  10   0  10        139.25        124.26        21.70 o
 -12   1  10          5.84         -2.27        10.49 o
 -11   1  10         11.15         19.46        12.68 o
 -10   1  10          8.21         11.48        11.30 o
  -9   1  10         29.52         13.63        10.35 o
  -8   1  10         19.33         12.02         9.65 o
  -7   1  10          0.85         -7.68        10.36 o
  -6   1  10         74.75         68.28        13.99 o
  -5   1  10        130.18        111.96        16.19 o
  -4   1  10         39.40         35.10        10.71 o
  -3   1  10        153.89        160.30        18.28 o
  -2   1  10          9.18         -1.26        10.75 o
  -1   1  10         87.43         64.73        12.03 o
   0   1  10        123.20        114.34        14.46 o
   1   1  10          9.09          3.09         4.50 o
   2   1  10        157.43        144.47         8.67 o
   3   1  10        221.43        235.83         8.83 o
   4   1  10         56.37         64.90         6.39 o
   5   1  10        113.47        107.07         7.53 o
   6   1  10          0.13          3.39         7.07 o
   7   1  10         13.58         11.52        10.84 o
   8   1  10         15.17          6.58         9.21 o
   9   1  10          3.97         -2.57        10.14 o
  10   1  10          0.04          3.03        10.18 o
 -12   2  10         40.87         36.83        12.42 o
 -11   2  10         43.36         49.66        14.18 o
 -10   2  10         51.39         48.09        13.06 o
  -9   2  10        226.06        230.67        23.86 o
  -8   2  10        183.39        193.58        21.68 o
  -7   2  10         15.86         -2.54        10.60 o
  -6   2  10        484.74        466.72        31.98 o
  -5   2  10       1726.75       1720.74        57.65 o
  -4   2  10          1.85         -5.42         7.81 o
  -3   2  10          7.26          6.41         9.38 o
  -2   2  10        466.78        462.00        29.53 o
  -1   2  10        216.88        237.18         9.56 o
   0   2  10        257.09        269.61        10.80 o
   1   2  10         49.23         47.59         5.50 o
   2   2  10        572.43        575.64        23.19 o
   3   2  10        490.76        495.65        12.71 o
   4   2  10          0.86         -4.18         4.18 o
   5   2  10        333.95        333.46        12.56 o
   6   2  10        491.42        542.65        23.53 o
   7   2  10          0.99         -9.47         9.47 o
   8   2  10        122.07        127.18        19.58 o
   9   2  10        319.73        334.73        30.98 o
  10   2  10         93.93         89.24        18.63 o
 -12   3  10          5.88          4.00        11.22 o
 -11   3  10         54.83         55.09        15.10 o
 -10   3  10         19.11         25.37        12.69 o
  -9   3  10          2.74         -3.26         9.27 o
  -8   3  10         38.63         41.43        13.41 o
  -7   3  10        602.96        573.90        35.71 o
  -6   3  10         51.93         60.56        14.28 o
  -5   3  10          0.26          3.36         9.87 o
  -4   3  10         70.93         71.73        13.79 o
  -3   3  10        212.53        220.08        14.95 o
  -2   3  10         79.94         57.84         8.70 o
  -1   3  10        315.55        315.77        12.91 o
   0   3  10        259.73        251.44        11.03 o
   1   3  10        427.26        453.60        21.92 o
   2   3  10        154.75        160.68         9.32 o
   3   3  10          5.00          0.52         4.50 o
   4   3  10        213.20        224.40        10.94 o
   5   3  10        142.80        149.92        12.45 o
   6   3  10         59.15         52.79         8.63 o
   7   3  10        209.25        213.07        23.69 o
   8   3  10         57.74         63.04        16.84 o
   9   3  10         30.79         12.88        10.74 o
  10   3  10         27.53         40.96        15.61 o
 -11   4  10          2.60         -0.38         9.40 o
 -10   4  10         49.66         42.31        14.75 o
  -9   4  10        176.51        159.12        22.58 o
  -8   4  10        101.21        107.41        18.37 o
  -7   4  10         39.24         47.02        14.33 o
  -6   4  10        137.38        119.20        19.31 o
  -5   4  10        210.45        226.75        23.73 o
  -4   4  10         16.89         21.19         8.11 o
  -3   4  10        555.46        559.63        23.32 o
  -2   4  10          8.79         13.05         7.34 o
  -1   4  10        277.35        268.98        11.84 o
   0   4  10         23.46         17.45         5.06 o
   1   4  10         28.73         23.67         5.85 o
   2   4  10        422.11        449.05        15.65 o
   3   4  10        285.75        289.62        12.72 o
   4   4  10         42.29         49.16        11.88 o
   5   4  10        384.76        396.94        26.12 o
   6   4  10        214.50        173.94        35.69 o
   7   4  10         64.61         58.15         9.21 o
   8   4  10         25.43         22.40        11.90 o
   9   4  10         59.77         63.44        16.88 o
  10   4  10         41.04         38.67        15.86 o
 -11   5  10         83.98         93.91        18.89 o
 -10   5  10         80.96         91.60        18.42 o
  -9   5  10         13.68         14.27        10.66 o
  -8   5  10         82.84         61.45        14.88 o
  -7   5  10        234.67        198.57        23.24 o
  -6   5  10        153.66        184.10        15.59 o
  -5   5  10         92.46         90.10        11.46 o
  -4   5  10        231.39        227.33        16.22 o
  -3   5  10        370.29        397.50        20.44 o
  -2   5  10         94.07         95.86        11.44 o
  -1   5  10         88.91         91.17         8.04 o
   0   5  10        535.12        568.86        17.79 o
   1   5  10        301.88        301.61        13.84 o
   2   5  10         25.78         27.44         5.74 o
   3   5  10        525.69        545.15        17.97 o
   4   5  10        281.42        282.09        13.39 o
   5   5  10        111.41        113.98         9.21 o
   6   5  10         41.94         36.67         7.97 o
   7   5  10         56.38         48.62         8.89 o
   8   5  10        125.38        113.90        19.57 o
   9   5  10          3.29         16.43        11.60 o
  -9   6  10         36.29         35.60        13.97 o
  -8   6  10         19.31         26.50        14.48 o
  -7   6  10          0.12          0.75         7.57 o
  -6   6  10         15.68         11.93         7.38 o
  -5   6  10        107.27        132.31        14.44 o
  -4   6  10          0.71          2.04         8.30 o
  -3   6  10          0.88          8.31         7.90 o
  -2   6  10         22.12         22.07         7.98 o
  -1   6  10          7.03          4.00         7.31 o
   0   6  10          2.83          8.40         5.52 o
   1   6  10          2.31          4.45         5.09 o
   2   6  10         23.60         43.19         7.27 o
   3   6  10        240.87        256.60        13.35 o
   4   6  10         13.60          2.25         4.92 o
   5   6  10         55.59         51.88         7.10 o
   6   6  10         26.76         20.69         7.62 o
   7   6  10          0.15         -7.41         7.94 o
   8   6  10          0.03        -16.73        16.73 o
  -8   7  10         92.47         81.05        17.23 o
  -7   7  10        294.15        310.89        30.10 o
  -6   7  10         42.38         31.44        10.48 o
  -5   7  10         12.28          5.91         7.53 o
  -4   7  10        351.16        363.57        21.58 o
  -3   7  10        310.00        305.70        19.60 o
  -2   7  10        136.06        150.55        17.88 o
  -1   7  10         13.32         20.75         7.85 o
   0   7  10        316.23        336.54        15.58 o
   1   7  10        323.05        336.92        15.38 o
   2   7  10         10.89         13.77         6.20 o
   3   7  10        274.87        272.87        20.41 o
   4   7  10        398.38        430.09        17.60 o
   5   7  10         59.50         61.47         8.15 o
   6   7  10          2.19         -5.59         7.74 o
   7   7  10         89.83         86.96        12.22 o
  -5   8  10         15.17         23.21         9.80 o
  -4   8  10          2.45          5.32        13.41 o
  -3   8  10          0.75         -1.57         7.43 o
  -2   8  10          3.49          0.45         8.09 o
  -1   8  10         19.27         18.71         8.87 o
   0   8  10         17.28         17.06        10.20 o
   1   8  10         38.33         40.39         9.54 o
   2   8  10         24.96         27.44         9.48 o
   3   8  10         11.00         15.44         6.75 o
   4   8  10          0.59          0.18         8.83 o
   5   8  10         11.86         17.67         7.05 o
   6   8  10          3.26         12.64         6.79 o
   7   8  10          0.02         11.82        10.64 o
  -1   9  10          9.16          3.79        10.99 o
   0   9  10        133.37        138.24        20.28 o
   1   9  10        136.78        137.03        19.20 o
   2   9  10          9.27         30.34         9.56 o
   3   9  10        148.68        167.07        15.49 o
   4   9  10        146.66        165.58        15.59 o
   5   9  10         14.88         23.86         9.29 o
   3  10  10          0.24         30.61        14.63 o
 -10   1  11        157.92        177.19        22.55 o
  -9   1  11          1.43         -9.52        12.05 o
  -8   1  11         95.08        112.57        18.19 o
  -7   1  11        409.80        397.30        32.24 o
  -6   1  11        317.31        321.21        28.23 o
  -5   1  11        222.51        196.40        22.11 o
  -4   1  11        944.09       1060.94        47.38 o
  -3   1  11         67.44         80.17        15.57 o
  -2   1  11        171.52        184.83        19.67 o
  -1   1  11          2.25          3.27         8.82 o
   0   1  11        756.14        792.98        39.47 o
   1   1  11        528.84        531.58        21.50 o
   2   1  11         12.37         18.44         6.29 o
   3   1  11        746.23        774.11        20.42 o
   4   1  11       1078.02       1051.30        22.93 o
   5   1  11         87.30         73.42         7.16 o
   6   1  11        213.98        223.23        23.92 o
   7   1  11        152.12        176.03        22.57 o
   8   1  11         93.67        105.12        18.85 o
   9   1  11         11.00         -9.37        12.69 o
  10   1  11         27.18         25.33        15.07 o
 -10   2  11         11.75          4.63         9.91 o
  -9   2  11         50.63         60.19        16.41 o
  -8   2  11         57.34         55.14        14.54 o
  -7   2  11          1.38         -0.06         8.56 o
  -6   2  11         45.20         38.90        11.93 o
  -5   2  11         12.66         13.24        11.89 o
  -4   2  11         49.34         50.88        14.91 o
  -3   2  11         16.15         34.32        12.40 o
  -2   2  11        147.87        153.60        18.10 o
  -1   2  11        101.40         87.76        14.83 o
   0   2  11        105.41         78.14        14.74 o
   1   2  11         17.67         23.68         4.98 o
   2   2  11         58.58         51.26         5.38 o
   3   2  11        115.47        121.90         9.36 o
   4   2  11          4.42          2.04         4.65 o
   5   2  11         85.93         65.72         8.78 o
   6   2  11         30.29         27.03        12.95 o
   7   2  11          0.21         -9.23         9.23 o
   8   2  11         14.89         10.20         9.02 o
   9   2  11         21.71         18.26        11.40 o
  10   2  11          6.00          2.52        10.11 o
 -10   3  11         63.30         68.81        16.49 o
  -9   3  11          1.21         -0.52        10.62 o
  -8   3  11        122.24        123.39        20.57 o
  -7   3  11        211.95        200.55        22.86 o
  -6   3  11        151.61        116.60        19.21 o
  -5   3  11         77.35         59.08        13.87 o
  -4   3  11        511.13        500.92        34.28 o
  -3   3  11        211.23        261.47        24.43 o
  -2   3  11          1.62         -7.57         7.57 o
  -1   3  11          6.47          8.07         6.95 o
   0   3  11        476.22        533.37        21.70 o
   1   3  11        641.08        623.09        18.08 o
   2   3  11          0.34          1.60         4.87 o
   3   3  11        351.58        373.41        14.34 o
   4   3  11        552.06        581.47        17.83 o
   5   3  11         33.13         21.97         6.44 o
   6   3  11         69.50         72.56         9.88 o
   7   3  11        194.69        205.15        23.84 o
   8   3  11         39.57         35.61        13.73 o
   9   3  11          2.27         -9.16        11.45 o
  -9   4  11        136.82        107.28        19.33 o
  -8   4  11        100.82         62.54        15.70 o
  -7   4  11          9.94         -2.85        10.76 o
  -6   4  11         75.98         72.52        16.39 o
  -5   4  11        270.27        279.28        27.14 o
  -4   4  11         49.27         69.25        16.32 o
  -3   4  11         26.43         38.47         9.69 o
  -2   4  11        692.81        668.25        25.88 o
  -1   4  11        146.42        161.95        13.71 o
   0   4  11          1.80          8.10         6.88 o
   1   4  11         37.71         37.23         6.01 o
   2   4  11        261.25        281.41        13.17 o
   3   4  11        120.31        109.18         8.92 o
   4   4  11         13.03         11.20         7.10 o
   5   4  11        235.46        258.89        16.86 o
   6   4  11        119.50         92.71        18.94 o
   7   4  11         27.83         29.89        13.06 o
   8   4  11         66.91         88.14        17.81 o
   9   4  11         61.41         72.71        17.65 o
  -8   5  11         50.90         48.13        14.20 o
  -7   5  11         83.03         83.45        18.20 o
  -6   5  11         22.72         34.35        14.40 o
  -5   5  11          5.22         -0.31         8.03 o
  -4   5  11         27.72         27.07         9.62 o
  -3   5  11         12.32         28.07         9.00 o
  -2   5  11         35.48         42.07         9.66 o
  -1   5  11         69.03         72.25        10.43 o
   0   5  11        146.89        157.75        13.75 o
   1   5  11        397.14        394.80        15.99 o
   2   5  11         34.91         15.52         5.72 o
   3   5  11         71.35         47.52         8.01 o
   4   5  11         43.01         35.17        12.61 o
   5   5  11          6.79          2.33        12.10 o
   6   5  11         75.75         59.04         9.56 o
   7   5  11         65.12         73.57        17.07 o
   8   5  11          7.51          3.56        11.94 o
  -7   6  11          2.62          2.75        12.87 o
  -6   6  11        174.18        171.56        16.45 o
  -5   6  11        159.88        198.01        17.25 o
  -4   6  11        190.33        180.40        17.37 o
  -3   6  11        114.27        115.85        13.31 o
  -2   6  11        314.95        348.27        20.49 o
  -1   6  11         56.01         70.93        11.24 o
   0   6  11          1.71         -0.73         7.10 o
   1   6  11        179.06        208.41        15.69 o
   2   6  11        343.82        348.05        15.64 o
   3   6  11        186.61        194.58        15.65 o
   4   6  11         40.51         44.38         9.79 o
   5   6  11        111.66        127.96        13.79 o
   6   6  11        182.44        171.99        15.35 o
   7   6  11         15.02          7.48        12.38 o
  -5   7  11          1.75         19.60         9.43 o
  -4   7  11          0.06         18.11        10.27 o
  -3   7  11         46.95         47.37        10.86 o
  -2   7  11          1.45         -6.21         8.80 o
  -1   7  11          1.64          1.65         9.06 o
   0   7  11          1.64          0.39         6.64 o
   1   7  11          7.33          9.23         7.36 o
   2   7  11         18.90         16.18         6.31 o
   3   7  11          3.12         13.42         5.97 o
   4   7  11         10.81         11.22         7.48 o
   5   7  11          0.25         -1.24         7.07 o
   6   7  11         10.36          2.56         8.64 o
  -2   8  11        316.76        334.99        28.97 o
  -1   8  11        124.64        134.10        19.36 o
   0   8  11          5.69          6.07        11.76 o
   1   8  11         29.97         36.84        12.29 o
   2   8  11        171.57        218.68        23.34 o
   3   8  11         38.83         46.91        10.06 o
   4   8  11         14.08         18.43        17.35 o
   5   8  11        131.59        140.51        21.26 o
   4   9  11          1.63         17.96        12.42 o
  -8   0  12         94.49         82.36        17.25 o
  -7   0  12          9.26          6.64        12.10 o
  -6   0  12        326.73        320.69        30.10 o
  -5   0  12        191.30        175.76        21.97 o
  -4   0  12        136.16        126.04        20.37 o
  -3   0  12        474.23        517.21        34.33 o
  -2   0  12        328.93        287.99        27.62 o
  -1   0  12        385.34        349.87        27.64 o
   0   0  12         59.58         80.73        14.81 o
   1   0  12        410.28        476.76        29.19 o
   2   0  12        579.63        578.25        31.26 o
   3   0  12         64.42         44.57        10.99 o
   4   0  12         37.99         37.94         9.54 o
  -8   1  12          3.66          6.21        11.38 o
  -7   1  12          0.49         -1.24        12.34 o
  -6   1  12         14.73         22.34        13.35 o
  -5   1  12         10.31          3.30         8.84 o
  -4   1  12         11.91          8.09        11.72 o
  -3   1  12          0.84          0.91        11.59 o
  -2   1  12          0.03         -7.55         7.55 o
  -1   1  12         40.33         22.48         7.36 o
   0   1  12         40.09         27.89         7.15 o
   1   1  12          5.14         -6.61         6.72 o
   2   1  12         26.56         17.11         6.36 o
   3   1  12         24.42         24.30         8.48 o
   4   1  12         53.88         34.19         5.58 o
   5   1  12         49.48         48.04         8.95 o
   6   1  12          9.05         17.99        11.64 o
   7   1  12          2.43          2.70        10.69 o
   8   1  12          3.49         -1.32        10.79 o
   9   1  12          0.05        -11.84        13.44 o
  -8   2  12         29.38         28.91        14.42 o
  -7   2  12         59.69         66.09        17.20 o
  -6   2  12        216.88        235.98        26.89 o
  -5   2  12        492.65        499.87        35.01 o
  -4   2  12         29.93         11.82        10.90 o
  -3   2  12         32.96         32.47        12.17 o
  -2   2  12        783.75        847.83        42.94 o
  -1   2  12         76.96         70.71        14.49 o
   0   2  12          9.68         -4.69        11.00 o
   1   2  12        285.20        298.46        17.38 o
   2   2  12        262.44        254.36        16.23 o
   3   2  12        113.81         89.23        11.77 o
   4   2  12         68.51         73.68         7.55 o
   5   2  12         85.37         83.10        10.15 o
   6   2  12        126.74         91.61        16.90 o
   7   2  12         32.48         32.95        12.18 o
   8   2  12         39.72         26.32        12.89 o
   9   2  12         52.23         46.21        15.88 o
  -7   3  12        116.42        106.15        19.66 o
  -6   3  12         49.15         31.37        12.55 o
  -5   3  12          4.13         -2.58        10.72 o
  -4   3  12        157.11        162.57        21.93 o
  -3   3  12         45.05         48.02        13.46 o
  -2   3  12         22.10         17.15        11.09 o
  -1   3  12         40.64         42.47        12.52 o
   0   3  12        446.00        374.83        80.05 o
   1   3  12         94.51         95.91        10.98 o
   2   3  12          7.36         -0.31         8.52 o
   3   3  12          3.12         -0.09         4.61 o
   4   3  12         42.14         51.04         8.60 o
   5   3  12          0.17         -4.33         5.99 o
   6   3  12         65.96         59.23        14.08 o
   7   3  12         70.54         60.78        15.95 o
   8   3  12          9.39         -6.48        11.55 o
  -7   4  12          4.52        -14.61        14.79 o
  -6   4  12         54.87         57.06        17.02 o
  -5   4  12         10.61         12.92        12.62 o
  -4   4  12         57.49         34.06        13.55 o
  -3   4  12        167.54        185.16        23.15 o
  -2   4  12        218.43        232.38        17.41 o
  -1   4  12        137.83        140.07        13.58 o
   0   4  12         28.76         36.15         8.54 o
   1   4  12         34.61         36.08        11.60 o
   2   4  12        286.90        294.96        25.78 o
   3   4  12          1.74          2.03         6.50 o
   4   4  12         24.02         28.66         8.40 o
   5   4  12        140.73        135.62        13.43 o
   6   4  12         39.06         36.22        13.33 o
   7   4  12          5.38          1.14        10.65 o
   8   4  12         59.72         74.31        18.16 o
  -5   5  12         33.74         19.52        13.39 o
  -4   5  12        294.36        311.84        20.67 o
  -3   5  12        118.61        133.02        21.04 o
  -2   5  12          2.72         14.56         9.06 o
  -1   5  12        128.92        131.99        13.71 o
   0   5  12        131.36        150.91        14.14 o
   1   5  12         89.12         74.68        24.92 o
   2   5  12          4.18          5.59         6.54 o
   3   5  12        168.42        193.80        21.87 o
   4   5  12        177.58        157.41        14.31 o
   5   5  12         31.72         25.76         8.63 o
   6   5  12         34.95         45.68         9.70 o
   7   5  12         37.04         46.87        15.54 o
  -4   6  12          0.41         -1.63        13.26 o
  -3   6  12          1.62          4.28         8.48 o
  -2   6  12         80.81         84.92        12.86 o
  -1   6  12          9.56         10.18         7.70 o
   0   6  12          0.04          2.76         7.04 o
   1   6  12         36.15         47.62        10.16 o
   2   6  12         19.09         24.45         9.57 o
   3   6  12          1.93         -5.26        10.29 o
   4   6  12          9.97          0.43        22.13 o
   5   6  12          8.21          9.44        18.45 o
   6   6  12         19.81         11.58         7.71 o
   7   6  12          8.02         27.30        13.49 o
  -2   7  12          0.06          1.77         9.41 o
  -1   7  12         74.86         85.33        18.02 o
   0   7  12         77.59         73.71        15.64 o
   1   7  12         39.83         24.40        10.13 o
   2   7  12          1.68        -11.36        11.91 o
   5   7  12          8.21        -15.31        15.31 o
   6   7  12         37.92         23.29        11.01 o
   2   8  12          5.95          4.16        10.38 o
  -6   1  13          9.60          2.55        10.22 o
  -5   1  13         33.34         24.40         8.84 o
  -4   1  13        326.86        318.24        20.93 o
  -3   1  13        292.16        273.29        19.29 o
  -2   1  13          2.79          2.25         9.45 o
  -1   1  13        287.03        273.99        22.75 o
   0   1  13         78.94         81.79        10.66 o
   1   1  13         21.03         10.71        10.23 o
   2   1  13         23.74         27.91         7.20 o
   3   1  13        180.48        133.53        39.60 o
   4   1  13        205.47        190.70        20.23 o
  -5   2  13         23.47          3.79        12.27 o
  -4   2  13          0.52        -15.66        15.66 o
  -3   2  13         54.10         26.94        12.47 o
  -2   2  13         16.62          1.69        11.46 o
  -1   2  13         34.83         19.88         7.76 o
   0   2  13          2.68         -5.88         7.16 o
   1   2  13         61.36         63.56         9.71 o
   2   2  13         37.87         35.50         8.06 o
   3   2  13          3.27          2.56         5.64 o
   4   2  13          0.14         -1.13         9.02 o
   6   2  13         27.62         28.10        13.22 o
   7   2  13          0.00          0.21        11.87 o
   8   2  13         14.88          5.86        10.00 o
  -5   3  13         52.79         49.51        16.08 o
  -4   3  13        121.41        125.35        20.59 o
  -3   3  13        237.22        234.87        26.14 o
  -2   3  13          7.21          5.47        11.63 o
  -1   3  13        159.45        143.19        19.82 o
   0   3  13        119.63        128.49        18.70 o
   1   3  13          1.38          8.29        11.11 o
   2   3  13          0.24         -4.33         6.95 o
   3   3  13        113.37        107.89        20.70 o
   4   3  13        133.44        130.83        18.31 o
   6   3  13         39.16         50.20        15.34 o
   7   3  13         55.52         43.93        14.59 o
  -3   4  13         89.60         96.00        18.15 o
  -2   4  13        145.72        154.47        23.18 o
  -1   4  13         63.29         69.19        10.87 o
   0   4  13          0.70          8.89         8.40 o
   1   4  13         74.91         58.88        14.44 o
   2   4  13         81.83         86.81        17.09 o
   3   4  13          0.34          4.77        10.41 o
   4   4  13         13.22         24.11        12.16 o
   5   4  13         61.32         61.42        14.44 o
   6   4  13         36.34         39.80        14.69 o
   7   4  13          0.10         -5.28        11.10 o
  -2   5  13          0.27          1.62         9.66 o
  -1   5  13        171.69        181.14        16.50 o
   0   5  13         64.91         86.24        13.43 o
   1   5  13         17.63          5.83        11.48 o
   2   5  13          0.84          5.57         9.99 o
   3   5  13         10.93          4.85        10.63 o
   4   5  13         28.32         31.41        12.71 o
   5   5  13          1.56          6.41         9.54 o
  -2   6  13        106.47        145.53        21.05 o
  -1   6  13         16.81         32.23        14.35 o
   0   6  13         16.22         26.06        13.48 o
   1   6  13        135.75        160.96        21.34 o
  -3   0  14         69.36         62.91        15.47 o
  -2   0  14        163.47        160.43        21.59 o
  -1   0  14         81.57         97.26        18.21 o
   0   0  14        114.38        128.05        19.14 o
   1   0  14        244.14        243.05        24.53 o
   2   0  14         99.70         96.40        16.24 o
   3   0  14          0.57          8.38         9.98 o
  -3   1  14          0.70          5.56        12.36 o
  -2   1  14          0.92        -12.31        12.31 o
  -1   1  14         17.32         -1.68         7.77 o
   0   1  14          4.39          7.46         6.80 o
   1   1  14          9.02          0.78         6.28 o
   2   1  14         30.54         16.67         8.07 o
   3   1  14         20.19          9.46        13.65 o
  -2   2  14        268.13        289.24        21.21 o
  -1   2  14         73.72         65.52        11.09 o
   0   2  14         31.25         34.12         9.36 o
   1   2  14        178.92        174.92        15.64 o
   2   2  14         52.89         52.29         9.20 o
   3   2  14         18.43         14.55         9.98 o
   4   2  14         15.76         19.53        11.77 o
   0   3  14         89.58         70.74        11.52 o
   1   3  14         36.32         14.81        13.83 o
   2   3  14          5.24          5.47         8.82 o
   3   3  14         40.60         67.68        15.98 o
   4   3  14          0.37         14.65        11.79 o
   3   4  14          0.41          5.80        11.68 o
   4   4  14          5.59          4.46         9.50 o
   1   1  15          0.84         -2.29        10.85 o
   2   1  15         63.70         73.43        14.62 o
                                                
